# Supplementary material for: Sequence Complexity of Amyloidogenic Regions in Intrinsically Disordered Human Proteins
Source: PLoS One. 2014 Mar 3;9(3):e89781. doi: 10.1371/journal.pone.0089781 (PMC3940659; doi:10.1371/journal.pone.0089781)
Supplement: Table S1 — DisProt human proteins. Protein name, database IDs and AR/LCR content measured by IUPred are listed. Last two columns in the tables display the number of ARs found within 15 residues from the C- and N- terminal of the protein sequence and these are marked as ‘C’ and ‘N’ column, respectively. (XLSX) [file pone.0089781.s002.xlsx]

## Sheet: DisProt Human Proteins
UniProt ID	DisProt ID	Protein name	Sequence length	% Disorderness	AR length (total)	LCR length (total)	Overlaping aa	AR (%)	LCR (%)	N	C
P00736	DP00621	Complement C1r subcomponent	705	0	87	0		12.3	0	1	1
P02788	DP00616	Lactotransferrin	710	0	75	44.02	8	10.6	6.2	1	0
P50224	DP00011	Sulfotransferase 1A3/1A4	295	0	34	10.974		11.5	3.72	0	0
P52434	DP00504	DNA-directed RNA polymerases I, II, and III subunit RPABC3	150	0	15	0		10	0	0	0
P63000-1	DP00408	Ras-related C3 botulinum toxin substrate 1 [Isoform A (Rac1A)]	192	0	29	15.9936		15.1	8.33	0	0
Q9Y296	DP00562	Trafficking protein particle complex subunit 4	219	0	45	0		20.5	0	2	0
O14832	DP00327	Phytanoyl-CoA dioxygenase, peroxisomal	338	0	26	0		7.7	0	0	0
O75365-1	DP00254	Protein tyrosine phosphatase type IVA 3 [Isoform 1]	173	0	13	0		7.5	0	0	0
P01112	DP00153	GTPase HRas	189	0	25	8.9964		13.2	4.76	0	0
P02768-1	DP00515	Serum albumin [Isoform 1]	609	0	40	0		6.6	0	1	0
P04234	DP00505	T-cell surface glycoprotein CD3 delta chain	171	0	23	0		13.5	0	0	0
P05091	DP00383	Aldehyde dehydrogenase, mitochondrial	500	0	58	15		11.6	3	0	1
P10114	DP00167	Ras-related protein Rap-2a	183	0	16	23.0031		8.7	12.57	0	0
P11233	DP00581	Ras-related protein Ral-A	206	0	15	14.9968		7.3	7.28	0	0
P11912-1	DP00502	B-cell antigen receptor complex-associated protein alpha chain [Isoform 1 (Long)]	226	0	30	0		13.3	0	1	0
P22531	DP00130	Small proline-rich protein 2E	72	0	0	65.0016		0	90.28	0	0
P24071-1	DP00311	Immunoglobulin alpha Fc receptor [Isoform A.1]	287	0	17	15.0101	7	5.9	5.23	0	0
P43155-1	DP00305	Carnitine O-acetyltransferase [Isoform 1]	626	0	58	0		9.3	0	0	0
P62495	DP00310	Eukaryotic peptide chain release factor subunit 1	437	0	59	0		13.5	0	0	0
P62993	DP00210	Growth factor receptor-bound protein 2	217	0	38	0		17.5	0	0	0
Q07108	DP00306	Early activation antigen CD69	199	0	45	11.0047	11	22.6	5.53	0	1
Q15382	DP00364	GTP-binding protein Rheb	184	0	7	0		3.8	0	0	0
Q93096	DP00255	Protein tyrosine phosphatase type IVA 1 [Isoform 1]	173	0	19	0		11	0	1	0
Q9Y258	DP00696	C-C motif chemokine 26	94	0	5	17.0046		5.3	18.09	0	0
Q9Y3D6	DP00457	Mitochondrial fission 1 protein	152	0	22	23.9856		14.5	15.78	0	0
P05121	DP00320	Plasminogen activator inhibitor 1	402	0.497512	39	28.9842		9.7	7.21	0	1
B0B1U2	DP00338	Histo-blood group B transferase	354	0.847458	40	12.9918	12	11.3	3.67	0	0
P16442	DP00339	Histo-blood group A transferase	354	0.847458	51	24.9924	23	14.4	7.06	0	0
Q9NR00	DP00372	Uncharacterized protein C8orf4	106	0.943396	18	0		17	0	1	0
P08581-1	DP00317	Hepatocyte growth factor receptor [Isoform 1]	1390	1.29496	122	41.978	1	8.8	3.02	1	0
P40259-1	DP00503	B-cell antigen receptor complex-associated protein beta chain [Isoform Long]	229	1.31004	23	14.9995	14	10	6.55	0	0
P36888	DP00312	FL cytokine receptor	993	1.40987	165	14.0013		16.6	1.41	1	0
O75324	DP00162	Stannin	88	2.27273	21	23.0032	16	23.9	26.14	0	0
Q04656-1	DP00282	Copper-transporting ATPase 1 [Isoform 4]	1500	3.53333	168	46.5	6	11.2	3.1	1	0
P50440	DP00099	Glycine amidinotransferase, mitochondrial	423	3.78251	20	11.2518	4	4.7	2.66	0	0
Q8WUM0	DP00318	Nuclear pore complex protein Nup133	1156	3.80623	153	61.0368		13.2	5.28	0	1
Q9UM07	DP00321	Protein-arginine deiminase type-4	663	4.52489	32	24.0006		4.8	3.62	0	0
P06132	DP00308	Uroporphyrinogen decarboxylase	367	4.63215	22	27.0112		6	7.36	0	0
P15309-1	DP00628	Prostatic acid phosphatase [Isoform 1]	386	4.66321	43	36.0138	4	11.1	9.33	0	0
P39900	DP00571	Macrophage metalloelastase	470	4.68085	73	0		15.5	0	1	0
P37231-2	DP00718_A001	Peroxisome proliferator-activated receptor gamma (Isoform 1)	477	5.54455	66	13.833		13.8	2.9	0	1
P01730	DP00123	T-cell surface glycoprotein CD4	458	5.8952	12	33.9836		2.6	7.42	0	0
Q16222-2	DP00363_A002	UDP-N-acetylhexosamine pyrophosphorylase [Isoform AGX1]	505	5.9387	68	8.6355		13.5	1.71	0	0
P24522	DP00704	Growth arrest and DNA damage-inducible protein GADD45 alpha	165	6.06061	12	0		7.3	0	0	0
Q9NVS9	DP00168	Pyridoxine-5'-phosphate oxidase	261	6.51341	26	0		10	0	0	0
P13569	DP00012	Cystic fibrosis transmembrane conductance regulator	1480	6.68919	274	269.952	43	18.5	18.24	0	0
P51946	DP00307	Cyclin-H	323	7.12074	21	14.9872	8	6.5	4.64	0	0
P04350	DP00114	Tubulin beta-4 chain	444	7.20721	43	35.964		9.7	8.1	0	0
Q9UBE0	DP00485	SUMO-activating enzyme subunit 1	346	7.22543	19	15.9852		5.5	4.62	0	1
Q09161	DP00392	Nuclear cap-binding protein subunit 1	790	7.97468	116	39.974		14.7	5.06	0	0
P31751	DP00304	RAC-beta serine/threonine-protein kinase	481	8.10811	21	0		4.4	0	0	0
P35372-1	DP00272	Mu-type opioid receptor [Isoform 1]	400	9	126	12	2	31.5	3	0	0
P27694	DP00061	Replication protein A 70 kDa DNA-binding subunit	616	9.74026	43	21.9912		7	3.57	1	0
P53041	DP00365	Serine/threonine protein phosphatase 5	499	9.81964	28	18.0139		5.6	3.61	0	0
Q49AN0	DP00473	Cryptochrome-2	593	10.2867	37	40.0275		6.2	6.75	0	0
P51671	DP00641	Eotaxin	97	10.3093	14	11.9989	12	14.4	12.37	1	0
Q14722_2	DP00090	Voltage-gated potassium channel subunit beta-1 [Isoform KvB1.1]	401	10.7399	35	0		8.7	0	1	0
P31025	DP00647	Lipocalin-1	176	10.7955	13	13.992		7.4	7.95	0	0
Q92731-1	DP00079	Estrogen receptor beta [Isoform 1 (Beta-1)]	530	11.1321	25	17.013		4.7	3.21	0	0
P78504	DP00418	Protein jagged-1	1218	11.1658	61	24.969		5	2.05	0	0
P52298-1	DP00393	Nuclear cap-binding protein subunit 2 [Isoform 1]	156	12.1795	22	0		14.1	0	0	0
Q9Y3R4	DP00261	Sialidase-2	380	12.3684	24	25.004		6.3	6.58	0	0
P04818	DP00073	Thymidylate synthase	313	13.099	39	0		12.5	0	0	0
Q14449	DP00230	Growth factor receptor-bound protein 14	540	13.5185	48	27		8.9	5	0	0
O75469-1	DP00323	Nuclear receptor subfamily 1 group I member 2 [Isoform 1A (1)(PRR1-A)]	434	13.5945	34	0		7.8	0	0	1
P53350	DP00428	Serine/threonine-protein kinase PLK1	603	13.7645	39	56.9835	3	6.5	9.45	0	0
Q14061	DP00543	Cytochrome c oxidase copper chaperone	63	14.2857	0	0		0	0	0	0
P02489	DP00444	Alpha-crystallin A chain	173	14.4509	14	0		8.1	0	1	0
P00533-1	DP00309	Epidermal growth factor receptor [Isoform 1]	1210	14.7934	101	0		8.3	0	0	0
P78356	DP00054	Phosphatidylinositol-4-phosphate 5-kinase type II beta	416	14.9038	31	34.9856		7.5	8.41	0	0
P14061	DP00023	Estradiol 17-beta-dehydrogenase 1	327	15.2439	18	33.9753		5.5	10.39	1	0
Q16222-1	DP00363	UDP-N-acetylhexosamine pyrophosphorylase [Isoform AGX2]	552	15.5172	68	19.9272		12.3	3.61	0	0
O43464-1	DP00315	Serine protease HTRA2, mitochondrial [Isoform 1 (13B)]	458	15.7205	45	51.0212		9.8	11.14	0	1
P00747	DP00191	Plasminogen	810	16.5432	22	49.977	6	2.7	6.17	1	0
P32004-1	DP00666	Neural cell adhesion molecule L1 [Isoform 1]	1257	17.0247	75	27.9054	6	6	2.22	0	0
P23025	DP00243	DNA-repair protein complementing XP-A cells	273	17.2161	0	68.9871		0	25.27	0	0
P02649	DP00355	Apolipoprotein E	317	17.3502	6	25.0113		1.9	7.89	1	0
Q29983	DP00670	MHC class I polypeptide-related sequence A	383	17.4935	18	27.9973	11	4.7	7.31	0	0
P09693	DP00508	T-cell surface glycoprotein CD3 gamma chain	182	17.5824	51	10.9928	11	28	6.04	1	0
Q14191	DP00443	Werner syndrome ATP-dependent helicase	1432	17.8073	67	49.9768		4.7	3.49	0	0
Q08209	DP00092	Serine/threonine-protein phosphatase 2B catalytic subunit alpha isoform	521	17.8503	50	16.9846		9.6	3.26	0	0
P30273	DP00509	High affinity immunoglobulin epsilon receptor subunit gamma	86	18.6047	22	15.996		25.6	18.6	0	0
Q07960	DP00459	Rho GTPase-activating protein 1	439	19.59	39	25.9888		8.9	5.92	0	0
O00204	DP00404	Sulfotransferase family cytosolic 2B member 1 [Isoform 1 (SULT2B1b)(B)]	365	19.726	31	43.9825		8.5	12.05	0	0
P32455	DP00313	Interferon-induced guanylate-binding protein 1	592	19.7635	93	31.0208		15.7	5.24	0	0
P49913	DP00004_C002	Antibacterial protein LL-37	37	20	0	14.9998		0	40.54	0	0
P27695	DP00007	DNA-(apurinic or apyrimidinic site) lyase	318	20.1258	6	12.9744		1.9	4.08	0	0
P04049	DP00171	RAF proto-oncogene serine/threonine-protein kinase	648	20.8333	61	18.9864		9.4	2.93	0	0
P07766	DP00506	T-cell surface glycoprotein CD3 epsilon chain	207	22.2222	14	26.9928		6.8	13.04	0	0
Q9C000-1	DP00554	NACHT, LRR and PYD domains-containing protein 1 [Isoform 1 (NAC beta)(DEFCAP-L)]	1473	22.539	76	100.017		5.2	6.79	0	0
P01233	DP00013	Choriogonadotropin subunit beta	145	23.0303	0	20.996		0	14.48	0	0
P49354-1	DP00558	Protein farnesyltransferase/geranylgeranyltransferase type-1 subunit alpha [Isoform 1]	379	23.219	52	51.9988		13.7	13.72	0	0
Q16595	DP00607	Frataxin, mitochondrial	210	23.3333	0	21		0	10	0	0
P11309-2	DP00322	Proto-oncogene serine/threonine-protein kinase Pim-1 [Isoform 2]	313	23.5149	23	0		7.3	0	0	0
P09132	DP00570	Signal recognition particle 19 kDa protein	144	23.6111	9	9		6.3	6.25	1	0
O00204-2	DP00404_A002	Sulfotransferase family cytosolic 2B member 1 [Isoform 2 (SULT2B1a)(A)]	350	23.8356	31	43.995		8.9	12.57	0	0
P02511	DP00445	Alpha-crystallin B chain	175	24	0	0		0	0	0	0
P10415	DP00297	Apoptosis regulator Bcl-2	239	24.6862	26	48.995		10.9	20.5	0	0
P05814	DP00199	Beta-casein	226	25.2212	0	87.01		0	38.5	0	0
Q76LA1	DP00511	CSTB protein	98	26.5306	14	0		14.3	0	0	1
P11473	DP00184	Vitamin D3 receptor	427	27.4005	28	40.992		6.6	9.6	0	0
P52179-1	DP00517	Myomesin-1	1685	28.3086	132	144.068		7.8	8.55	0	0
Q13485	DP00464	Mothers against decapentaplegic homolog 4	552	28.442	29	45.9816		5.3	8.33	0	0
Q15185	DP00358	Prostaglandin E synthase 3	160	28.75	6	9		3.8	5.625	0	0
P35869	DP00381	Aryl hydrocarbon receptor	848	29.3632	102	65.0416	4	12	7.67	1	0
Q07817	DP00298	Bcl-2-like protein 1	233	29.6137	15	15.5411		6.4	6.67	0	0
P49841-1	DP0385	Glycogen synthase kinase-3 beta [Isoform 1]	420	30	59	0		14	0	0	0
Q9NZ94-1	DP00553	Neuroligin-3 [Isoform 1 (HNL3s)]	848	30.3066	127	78.016	14	15	9.2	0	0
P18754	DP00691	Regulator of chromosome condensation	421	30.4038	13	42.9841		3.1	10.21	0	0
P14635	DP00223	G2/mitotic-specific cyclin-B1	433	30.9469	34	33.9905		7.9	7.85	0	0
P10912	DP00033_C001	Growth hormone-binding protein	246	31.1912	32	21.0084		13	8.54	0	1
P63027	DP00069	Vesicle-associated membrane protein 2	116	31.8966	16	38.9992	12	13.8	33.62	0	1
P54252-1	DP00576	Ataxin-3 [Isoform 1]	376	32.967	71	26.9968		18.9	7.18	0	1
P03372	DP00074	Estrogen receptor [Isoform long]	595	33.6134	39	64.022	9	6.6	10.76	0	0
Q9UBT2	DP00486	SUMO-activating enzyme subunit 2	640	34.375	63	54.016		9.8	8.44	0	0
Q13569	DP00719	G/T mismatch-specific thymine DNA glycosylase	410	34.6341	42	63.017		10.2	15.37	1	0
O14576-1	DP00360	Cytoplasmic dynein 1 intermediate chain 1 [Isoform 1]	645	35.0388	37	39.0225		5.7	6.05	0	0
P25963	DP00468	NF-kappa-B inhibitor alpha	317	35.9621	29	20.9854		9.1	6.62	0	0
P02647	DP00386_C001	Truncated apolipoprotein A-I	242	37.0787	0	27.0072		0	11.16	0	0
O00273-1	DP00173	DNA fragmentation factor subunit alpha [Isoform DFF45]	331	37.7644	17	13.9682		5.1	4.22	0	0
P05455	DP00229	Lupus La protein	408	37.9902	42	52.02		10.3	12.75	0	0
O43236-1	DP00537	Septin-4 [Isoform 1 (PNUTL2a)]	478	38.4937	24	21.988		5	4.6	0	0
P19793	DP00062	Retinoic acid receptor RXR-alpha	462	38.5281	15	15.015		3.3	3.25	0	0
O95405-1	DP000141	Zinc finger FYVE domain-containing protein 9 [Isoform 1]	1425	39.2281	99	44.0325		6.9	3.09	1	1
P11387	DP00075	DNA topoisomerase 1	765	41.3072	55	179.01		7.2	23.4	0	1
Q13426	DP00152	DNA repair protein XRCC4	336	41.6667	23	0		6.8	0	0	0
P01270	DP00637	Parathyroid hormone	115	41.7391	0	0		0	0	0	0
Q06787	DP00134	Fragile X mental retardation 1 protein	632	42.2468	60	36.024		9.5	5.7	0	0
P10275-1	DP00492	Androgen receptor [Isoform 1 (AR-B)]	919	45.7018	44	150.992		4.8	16.43	0	0
Q9Y613	DP00448	FH1/FH2 domain-containing protein 1	1164	46.7354	92	128.971	6	7.9	11.08	0	0
P04156	DP00466	Major prion protein	253	47.8261	49	98.0122	13	19.4	38.74	1	1
Q16665-1	DP00262	Hypoxia-inducible factor 1 alpha [Isoform 1]	826	48.063	63	46.0082		7.6	5.57	0	0
P14859	DP00231	POU domain, class 2, transcription factor 1	743	48.7214	19	321.942	1	2.6	43.33	0	0
P04150	DP00030	Glucocorticoid receptor	777	48.906	45	52.9914		5.8	6.82	0	0
P35612-1	DP00241	Beta-adducin [Isoform 1]	726	50.8264	19	86.031		2.6	11.85	0	0
P30291	DP00611	Wee1-like protein kinase	646	51.8576	15	91.9904		2.3	14.24	0	0
P50542-3	DP00472	Peroxisomal targeting signal 1 receptor [Isoform 3]	631	54.1471	51	10.9794		8.1	1.74	0	0
P27797	DP00333	Calreticulin	417	55.1559	48	85.9854		11.5	20.62	0	0
P40337	DP00287	Von Hippel-Lindau disease tumor suppressor [Isoform 1]	213	55.3991	17	48.0102		8	22.54	0	0
P04637	DP00086	Cellular tumor antigen p53	393	56.2341	6	26.9991		1.5	6.87	0	0
P20963-1	DP00200	T-cell surface glycoprotein CD3 zeta chain [Isoform 1]	164	57.3171	32	0		19.5	0	0	0
P43351	DP00437	DNA repair protein RAD52 homolog	418	58.3732	18	38.038		4.3	9.1	0	0
Q9Y5B0	DP00177	RNA polymerase II subunit A C-terminal domain phosphatase	961	58.3767	37	124.93		3.9	13	0	0
P19429	DP00166	Troponin I, cardiac muscle	210	59.5238	0	48.993		0	23.33	0	0
Q92838	DP00460	Ectodysplasin-A [Isoform 1]	391	59.8465	43	161.014		11	41.18	0	0
Q9UJY5-1	DP00314	ADP-ribosylation factor-binding protein GGA1 [Isoform 1]	639	60.2504	33	92.016	1	5.2	14.4	0	0
Q92838-3	DP00460_A003	Ectodysplasin-A [Isoform 3]	389	60.3581	41	161.007		10.5	41.39	0	0
P35611-1	DP00240	Alpha-adducin [Isoform 1]	737	60.9227	46	98.9791		6.2	13.43	0	0
P29353	DP00154	SHC-transforming protein 1	583	61.235	18	82.0281		3.1	14.07	0	0
P24592	DP00211	Insulin-like growth factor-binding protein 6	240	61.25	6	54		2.5	22.5	0	0
Q99801	DP00683	Homeobox protein Nkx-3.1	234	61.5385	34	70.9956	15	14.5	30.34	0	1
Q00987-1	DP00334	E3 ubiquitin-protein ligase Mdm2 [Isoform Mdm2]	491	62.5255	20	51.9969		4.1	10.59	0	1
Q01484	DP00467	Ankyrin-2	1839	63.2297	112	385.087	6	6.1	20.94	0	0
Q16633	DP00172	POU domain class 2-associating factor 1	256	63.6719	6	0		2.3	0	0	0
P11171	DP00678	Protein 4.1	864	64.1204	22	73.9584		2.5	8.56	0	0
Q04637	DP00406	Eukaryotic translation initiation factor 4 gamma 1 [Isoform A]	1599	65.1657	96	378.004	14	6	23.64	0	1
Q8N726-1	DP00336	Cyclin-dependent kinase inhibitor 2A [Isoform 4]	173	65.9091	0	78.9918		0	45.66	0	0
P01106-1	DP00260	Myc proto-oncogene protein [Isoform 1]	439	66.5148	8	77.0006		1.8	17.54	0	0
Q9UER7	DP00707	Death domain-associated protein 6	740	66.6216	44	157.028		5.9	21.22	1	0
O43521-2	DP00643-A002	Bcl-2-like protein 11 [Isoform BimL]	138	66.6667	34	15.0006		24.6	10.87	0	1
P01100	DP00078	Proto-oncogene protein c-fos	380	67.3684	7	60.99		1.8	16.05	0	0
Q96T21	DP00420	SECIS-binding protein 2	854	68.3841	41	66.0142		4.8	7.73	0	0
O15350-1	DP00319	Tumor protein p73 [Isoform Alpha]	636	68.3962	56	27.984		8.8	4.4	0	0
Q9H2S9-1	DP00376	Zinc finger protein Eos [Isoform 1]	585	68.547	0	10.0035		0	1.71	0	0
P00441	DP00652	Superoxide dismutase [Cu-Zn]	154	69.4805	9	0		5.8	0	1	0
Q09472	DP00633	Histone acetyltransferase p300	2414	70.4225	65	587.085	5	2.7	24.32	0	0
P09651-1	DP00324	Heterogeneous nuclear ribonucleoprotein A1 [Isoform A1-B]	371	70.4301	25	162.016	2	6.7	43.67	0	0
P08047	DP00378	Transcription factor Sp1	785	70.7006	53	221.998		6.8	28.28	1	0
P37840-1	DP00070	Alpha-synuclein	140	70.7143	6	0		4.3	0	0	0
Q66SS1	DP00568	Paired box 6	422	71.327	5	60.0084		1.2	14.22	0	0
P38936	DP00016	Cyclin-dependent kinase inhibitor 1	164	71.3415	0	16.0064		0	9.76	0	0
Q04206	DP00085	Transcription factor p65	551	71.5064	23	80.997		4.2	14.7	0	0
P49918	DP00017	Cyclin-dependent kinase inhibitor 1C	316	71.8354	0	139.008		0	43.99	0	0
O95997	DP00521	Securin	202	74.2574	6	11.009		3	5.45	0	0
P42768	DP00215	Wiskott-Aldrich syndrome protein	501	78.8845	26	173.997		5.2	34.73	0	0
P38398	DP00238	Breast cancer type 1 susceptibility protein	1863	79.1197	62	102.092		3.3	5.48	1	0
Q99967-1	DP00356	Cbp/p300-interacting transactivator 2 [Isoform 1]	270	80	6	68.013	6	2.2	25.19	0	0
Q9Y6Q9-3	DP00343	Nuclear receptor coactivator 3 [Isoform 3, variant]	1412	80.0562	50	160.968		3.5	11.4	0	0
P02458-2	DP00274	Collagen alpha-1(II) chain [Isoform 2]	1487	80.6321	6	77.9188		0.4	5.24	0	0
P02545	DP00716_C001	Lamin A/C	646	80.8735	7	162.017		1.1	25.08	0	0
P21815	DP00332	Bone sialoprotein 2	317	82.9653	8	139.987		2.5	44.16	0	0
Q9NQB0	DP00175	Transcription factor 7-like 2	619	83.8449	6	144.97		1	23.42	0	0
Q92886	DP00672	Neurogenin-1	237	83.9662	15	72.0006		6.3	30.38	0	0
P25054-1	DP00519	Adenomatous polyposis coli protein [Isoform Long]	2843	84.6289	121	440.096	4	4.3	15.48	0	0
Q96IH6	DP00569	EMILIN1 protein	347	85.5908	18	70.9962		5.2	20.46	1	1
P54725	DP00156	UV excision repair protein RAD23 homolog A	363	86.7769	53	65.9934		14.6	18.18	1	1
Q13573	DP00608	SNW domain-containing protein 1	536	87.6866	34	35.0008		6.3	6.53	0	0
P11831	DP00574	Serum response factor	508	89.3701	29	145.999	6	5.7	28.74	0	0
Q6IBA2	DP00501	PC4 protein	127	100	0	35.0012		0	27.56	0	0
Q969F2-1	DP00520	Protein naked cuticle homolog 2 [Isoform 1]	451	100	29	55.022	1	6.4	12.2	0	0
O60356	DP00510	Nuclear protein 1	82	100	0	26.0022		0	31.71	0	0
O60927	DP00219	Protein phosphatase 1 regulatory subunit 11	126	100	0	46.0026		0	36.51	0	0
O76070	DP00630	Gamma-synuclein	127	100	0	37.9984		0	29.92	0	0
P02686	DP00236	Myelin basic protein	304	100	0	0		0	0	0	0
P05204	DP00039	Non-histone chromosomal protein HMG-17	89	100	0	54.9931		0	61.79	0	0
P07476	DP00221	Non-histone chromosomal protein HMG-17	585	100	6	274.95		1	47	0	0
P10163	DP00119	Basic salivary proline-rich protein 4	310	100	6	285.014	2	1.9	91.94	0	0
P10451	DP00214	Osteopontin	314	100	0	62.015		0	19.75	0	0
P10636-8	DP00126	Microtubule-associated protein tau [Isoform Tau-F]	441	100	6	76.9986		1.4	17.46	0	0
P12272	DP000138	Parathyroid hormone-related protein	177	100	0	44.0022		0	24.86	0	0
P15884	DP00224	Transcription factor 4	667	100	14	90.9788		2.1	13.64	0	0
P16860	DP00551	Natriuretic peptides B	134	100	17	12.998	11	12.7	9.7	1	0
P16949	DP00174	Stathmin	149	100	5	0		3.4	0	0	0
P17096	DP00040	High mobility group protein HMG-I/HMG-Y	107	100	0	71.0052		0	66.36	0	0
P20810	DP00196	Calpastatin	708	100	0	139.972		0	19.77	0	0
P35638	DP00624	DNA damage-inducible transcript 3	169	100	0	16.0043		0	9.47	0	0
P46527	DP00018	Cyclin-dependent kinase inhibitor 1B	198	100	0	0		0	0	0	0
P46937	DP00702	Yorkie homolog	504	100	15	76.0032		3	15.08	0	0
P48539	DP00592	Purkinje cell protein 4	62	100	6	0		9.7	0	0	1
P51608	DP00539	Methyl-CpG-binding protein 2 [Isoform A (Beta)]	486	100	14	168.982		2.9	34.77	0	0
P60896	DP00617	26S proteasome complex subunit DSS1	70	100	0	0		0	0	0	0
P61244	DP00084	Protein max [Isoform 1]	160	100	7	15.008		4.4	9.38	0	0
P61244-2	DP00084_A002	Protein max [Isoform 2]	151	100	7	14.9943		4.6	9.93	0	0
P62328	DP00357	Thymosin beta-4	44	100	0	0		0	0	0	0
Q01844	DP00632	RNA-binding protein EWS [Isoform EWS]	656	100	70	386.974	34	10.7	58.99	0	0
Q13541	DP00028	Eukaryotic translation initiation factor 4E-binding protein 1	118	100	0	0		0	0	0	0
Q15517	DP00706	Corneodesmosin	529	100	13	281.005	13	2.5	53.12	0	0
Q16143	DP00555	Beta-synuclein	134	100	12	38.0024		9	28.36	0	0
Q8N488	DP00694	RING1 and YY1-binding protein	228	100	6	84.9984		2.6	37.28	0	0
Q9NX55-1	DP00546	Huntingtin-interacting protein K [Isoform 1]	175	100	9	36.995		5.1	21.14	0	1
Q9Y3M2	DP00709	Protein chibby homolog 1	126	100	7	22.995		5.6	18.25	0	0
