# Supplementary material for: Sequence Complexity of Amyloidogenic Regions in Intrinsically Disordered Human Proteins
Source: PLoS One. 2014 Mar 3;9(3):e89781. doi: 10.1371/journal.pone.0089781 (PMC3940659; doi:10.1371/journal.pone.0089781)
Supplement: Table S2 — DisProt nonhuman proteins. Protein name, database IDs and AR/LCR content measured by IUPred are listed. Last two columns in the tables display the number of ARs found within 15 residues from the C- and N- terminal of the protein sequence and these are marked as ‘C’ and ‘N’ column, respectively. (XLSX) [file pone.0089781.s003.xlsx]

## Sheet: DisProt Nonhuman Proteins
UniProt ID	DisProt ID	Protein name	Sequence length	% Disorderness	AR length (total)	LCR length (total)	Overlaping aa	AR (%)	LCR (%)	N	C
A6Q0K5	DP00359	Calvin cycle protein CP12	80	0	0	0		0	0	0	0
D0VWX1	DP00681	MCoCC-1	33	0	0	0		0	0	0	0
O28362	DP00382	Ribonuclease P protein component 1	102	0	11	0		10.8	0	1	0
P00502	DP00731	Glutathione S-transferase alpha-1	222	0	18	0		8.1	0	0	0
P00703	DP00259	Lysozyme C	147	0	6	0		4.1	0	0	0
P00760	DP00728	Cationic trypsin	246	0	52	0		21.1	0	1	1
P00942	DP00430	Triosephosphate isomerase	248	0	18	0		7.3	0	0	0
P00952	DP00095	Tyrosyl-tRNA synthetase	419	0	36	12.989		8.6	3.1	0	0
P00974	DP00729	Pancreatic trypsin inhibitor	100	0	9	18		9	18	0	0
P02185	DP00303	Myoglobin	153	0	11	0		7.2	0	0	0
P02628	DP00550	Parvalbumin alpha	108	0	0	33.0048		0	30.56	0	0
P02693	DP00263	Fatty acid-binding protein, intestinal	131	0	15	0		11.5	0	0	1
P02721	DP00201	ATP synthase-coupling factor 6, mitochondrial	108	0	6	0		6	0	1	0
P02754	DP00193	Beta-lactoglobulin	178	0	26	14.0086	4	14.6	7.87	1	0
P03347	DP00148	Gag polyprotein [Isoform Gag polyprotein]	512	0	6	0		1.2	0	0	0
P06709	DP00349	Bifunctional protein birA	321	0	17	0		5.3	0	0	0
P0A6G1	DP00412	10 kDa chaperonin	97	0	15	0		15.5	0	0	1
P0A6R3	DP00422	DNA-binding protein fis	98	0	9	0		9.2	0	0	0
P0A7T7	DP00146	30S ribosomal protein S18	75	0	0	0		0	0	0	0
P0A877	DP00252	Tryptophan synthase alpha chain	268	0	17	22.0028	6	6.3	8.21	1	0
P0ABI8	DP00088	Ubiquinol oxidase subunit 1	663	0	292	17.9673	18	44	2.71	0	0
P0ABQ4	DP00301	Dihydrofolate reductase	159	0	28	0		17.6	0	1	1
P0AE70	DP00299	PemK-like protein 1	111	0	12	0		10.8	0	1	1
P0AE73	DP00296	PemI-like protein 1	82	0	0	0		0	0	0	0
P0AG11	DP00626	Protein umuD	139	0	17	16.9997		12.2	12.23	0	0
P0AG11	DP00626_C001	Protein umuD' [cleavage product 1]	115	0	17	16.997	5	14.8	14.78	0	0
P0AG63	DP00242	30S ribosomal protein S17	83	0	9	0		10.8	0	0	0
P0C2E9	DP00280	Perfringolysin O	500	0	35	0		7	0	0	1
P0C5S4	DP00292	Phosphorelay protein luxU	114	0	22	0		19.3	0	0	1
P10824	DP00035	Guanine nucleotide-binding protein G(i), alpha-1 subunit	354	0	63	8.9916		17.8	2.54	0	1
P11409	DP00060	Modification methylase PvuII	323	0	27	29.0054		8.4	8.98	0	0
P13102	DP00566	Hemagglutinin	566	0	62	0		11	0	0	1
P13255	DP00031	Glycine N-methyltransferase	292	0	7	0		2.4	0	0	0
P16006	DP00583	Deoxycytidylate deaminase	193	0	33	0		17.1	0	1	1
P19250	DP00668	Thermostable direct hemolysin 2	189	0	36	0		19.1	0	1	0
P21793	DP00489	Decorin	360	0	54	15.0012		15	4.167	1	0
P25814	DP00387	Ribonuclease P protein component	116	0	11	10.9968		9.5	9.48	0	0
P27001	DP00053	Phenylalanyl-tRNA synthetase alpha chain	350	0	24	45.01		6.9	12.86	1	0
P27285	DP00066_C001	Capsid protein	264	0	16	66		6.1	25	0	0
P27577	DP00111	Protein C-ets-1	440	0	19	12.98		4.3	2.95	0	0
P31896	DP00239	Carbon monoxide dehydrogenase	639	0	50	38.979	7	7.8	6.1	0	0
P32774	DP00009	Transcription initiation factor IIA small subunit	122	0	13	0		10.7	0	1	0
P33905	DP00198	Transcriptional activator protein traR	234	0	23	0		9.8	0	0	0
P38582	DP00380	Putative carnobacteriocin-B2 immunity protein	111	0	7	0		6.3	0	0	0
P41851	DP00725	Type II secretion system protein M	165	0	40	0		24.2	0	0	0
P46170	DP00209	Beta-defensin 12	38	0	0	0		0	0	0	0
P49723	DP00488	Ribonucleoside-diphosphate reductase small chain 2	345	0	47	0		13.6	0	0	0
P49799	DP00063	Regulator of G-protein signaling 4	205	0	12	32.0005		5.9	15.61	0	0
P50097	DP00399	Inosine-5'-monophosphate dehydrogenase	503	0	40	12.0217		8	2.39	1	0
P53954	DP00618	Alpha-1,2-mannosyltransferase ALG11	548	0	80	12.0012		14.6	2.19	0	0
P56552	DP00582	Defensin-like protein	54	0	5	0		9.3	0	0	0
P60058	DP00117	Protein transport protein Sec61 subunit gamma	68	0	24	15.0008	12	35.3	22.06	0	1
P60752	DP00400	Lipid A export ATP-binding/permease protein msbA	582	0	105	27.9942		18	4.81	0	0
P62965	DP00340	Cellular retinoic acid-binding protein 1	137	0	7	0		5.1	0	0	0
P81058	DP00373	Penaeidin-3a	82	0	0	21.0002		0	25.61	0	0
P81455	DP00116	Osteocalcin	49	0	12	0		24.5	0	0	1
P82409	DP00680	Trypsin inhibitor 2	34	0	0	0		0	0	0	0
Q06253	DP00288	Prevent host death protein	73	0	6	0		8.2	0	0	1
Q07412	DP00614	Triosephosphate isomerase	248	0	15	0		6.1	0	0	0
Q08826	DP00482	Sorting nexin-3	162	0	6	0		3.7	0	0	0
Q47785	DP00289	EntI protein	103	0	22	0		21.4	0	1	0
Q56311	DP00350	Chemotaxis protein cheW	151	0	7	0		4.6	0	0	0
Q57733	DP00067	Small heat shock protein HSP16.5	147	0	0	17.9928		0	12.24	0	0
Q58667	DP00619	Homoaconitase small subunit	170	0	5	0		3	0	0	1
Q7CJN0	DP00275	Yersinia crystallin	806	0	129	16.0394		16	1.99	1	0
Q7DB66	DP00290	EscJ	190	0	30	0		15.8	0	0	1
Q91WR5	DP00690	Aldo-keto reductase family 1 member C21	323	0	27	0		8.4	0	0	0
Q97ZL0	DP00513	Acylphosphatase	101	0	0	0		0	0	0	0
Q98157	DP00685	Viral macrophage inflammatory protein 2	94	0	0	12.0038		0	12.77	0	0
Q9BP37	DP00714	Aragonite protein AP7	88	0	16	12.0032	7	18.2	13.64	1	0
Q9ES89	DP00397	Exostosin-like 2	330	0	79	23.001		24	6.97	0	1
Q9HKT1	DP00096	Lipoate-protein ligase A subunit 1	262	0	13	9.3796		5	3.58	0	0
Q9MAA7	DP00723	Gibberellin receptor GID1A	345	0	27	0		7.8	0	0	0
Q9Y9L0	DP00037	Probable peroxiredoxin	250	0	31	12		12.4	4.8	0	0
P69924	DP00107	Ribonucleoside-diphosphate reductase 1 subunit beta	376	0.265957	49	0		13	0	0	0
Q962Y6	DP00642	Thioredoxin glutathione reductase	598	0.334448	0	0		0	0	0	0
Q9ZPI5	DP00654	Fatty acid multifunctional protein	725	0.413793	67	15.0075		9.2	2.07	0	0
Q9RHW0	DP00738	Pectate lyase	224	0.446429	46	14	14	20.5	6.25	1	0
Q7CL96	DP00302	Putative stringent starvation protein A	213	0.469484	0	0		0	0	0	0
P07805	DP00051	Ornithine decarboxylase	425	0.470588	31	0		7.3	0	0	0
Q5UPJ7	DP00726	Tyrosine--tRNA ligase	346	0.578035	83	11.0028		24	3.18	0	0
P38038	DP00190	Sulfite reductase [NADPH] flavoprotein alpha-component	598	0.66778	66	37.0162		11	6.19	0	0
P28583	DP00561	Calcium-dependent protein kinase SK5	508	0.787402	15	7.9756		3	1.57	0	0
P63292	DP00125	Somatoliberin	106	0.943396	21	24.9948	11	19.8	23.58	1	0
P80457	DP00450	Xanthine dehydrogenase/oxidase	1332	1.05105	100	59.0076		7.5	4.43	1	0
P96086	DP00484	Tricorn protease	1071	1.12045	137	17.0289		12.8	1.59	1	0
P0AFG8	DP00427	Pyruvate dehydrogenase E1 component	887	1.35287	116	0		13.1	0	0	1
P96884	DP00695	BirA bifunctional protein	266	1.50376	14	46.018	2	5.3	17.3	0	0
Q9IH62	DP00686	Glycoprotein G	602	1.82724	95	11.0166		15.8	1.83	0	0
Q9RP19	DP00367	Urease accessory protein UreG	211	1.89573	25	0		11.9	0	0	0
O24172	DP00580	Pollen allergen Ole e 6	50	2	0	0		0	0	0	0
Q837V6	DP00326	DNA ligase	676	2.07101	61	0		9	0	0	0
Q9YBQ2	DP00248	Acylamino-acid-releasing enzyme	582	2.23368	16	40.9728		2.8	7.04	0	0
P56210	DP00512	50S ribosomal protein L11	133	2.25564	13	0		9.8	0	0	0
Q9SQZ9	DP00434	UPF0424 protein At3g04780	176	2.27273	27	0		15.3	0	0	0
Q00496	DP00732	Botulinum neurotoxin type E	1251	2.3	314	0		25.1	0	1	1
P84092	DP00455	AP-2 complex subunit mu	435	2.52874	30	0		6.9	0	1	0
P0AG16	DP00578	Amidophosphoribosyltransferase	505	2.9703	63	0		12.5	0	1	0
P02699	DP00271	Rhodopsin	348	3.16092	108	17.0172		31	4.89	0	0
P07140	DP00346	Acetylcholinesterase	624	3.54391	46	26.0208		7.4	4.17	0	0
P13551	DP00021	Elongation factor G	691	3.61795	59	8.983		8.5	1.3	0	1
P50465	DP00375	Endonuclease VIII	263	3.80228	36	13.9916		13.7	5.32	0	0
P17838	DP00206	Fimbrial protein	157	3.82166	22	37.994	13	14	24.2	1	0
P10688	DP00055	1-phosphatidylinositol-4,5-bisphosphate phosphodiesterase delta-1	756	4.10053	49	35.9856		6.5	4.76	0	1
P07598	DP00108	Periplasmic [Fe] hydrogenase large subunit	421	4.27553	29	17.0084		7	4.04	0	0
P22868	DP00379	Methane monooxygenase component C	348	4.31034	20	6.96		5.8	2	0	0
P17810	DP00220	Peripherin-2	345	4.34783	70	32.016	30	20.3	9.28	0	0
Q00955	DP00557	Acetyl-CoA carboxylase	2233	4.4335	223	52.0289		10	2.33	0	0
P04695	DP00273	Guanine nucleotide-binding protein G(t) subunit alpha-1	350	5.14286	45	14		12.9	4	0	0
P59113	DP00655	Fermitin family homolog 1	677	5.31758	68	42.9895		10	6.35	0	0
P04189	DP00394	Subtilisin E	381	5.51181	65	24.9936		17.1	6.56	1	1
P32170	DP00429	L-rhamnose isomerase	419	5.72792	18	11.9834		4.3	2.86	0	0
P48632	DP00183	Ferripyoverdine receptor	815	6.50307	80	14.996		9.8	1.84	0	0
P08067	DP00687	Cytochrome b-c1 complex subunit Rieske, mitochondrial	215	6.51163	13	0		6	0	0	0
P05371	DP00014	Clusterin	447	6.71141	6	8.0013		1.3	1.79	0	0
P40136	DP00395	Calmodulin-sensitive adenylate cyclase	800	6.75	116	29	4	14.5	3.625	1	1
Q02597	DP00560	Genome polyprotein [Isoform Genome polyprotein]	3163	7	218	0		6.9	0	1	0
Q57696	DP00465	Uncharacterized protein MJ0246	99	7.07071	6	0		6.1	0	0	1
O93568	DP00235	Fibrinogen gamma chain	435	7.12644	14	26.013		3.2	5.98	0	0
P03023	DP00433	Lactose operon repressor	360	7.22222	19	0		5.3	0	0	0
P60472	DP00516	Undecaprenyl pyrophosphate synthetase	253	7.50988	65	0		25.7	0	0	0
O06143	DP00247	Probable transcriptional regulatory protein pdtaR	205	7.80488	12	0		5.9	0	0	0
P07342	DP00398	Acetolactate synthase catalytic subunit, mitochondrial	687	7.86026	35	27.6174	3	5.1	4.02	0	0
P32882	DP00169	Tubulin beta-2 chain	445	7.86517	37	33.019		8.3	7.42	1	0
P06968	DP00337	Deoxyuridine 5'-triphosphate nucleotidohydrolase	152	7.94702	20	0		13.2	0	1	0
P0AFI7	DP00165	Pyridoxine/pyridoxamine 5'-phosphate oxidase	218	8.25688	7	0		3.2	0	0	0
P56206	DP00032	Glycyl-tRNA synthetase	505	9.50495	14	0		2.8	0	0	0
Q9Z0U4-1	DP00463	Gamma-aminobutyric acid type B receptor subunit 1 [Isoform 1E (1C)]	991	9.68718	134	127.046	6	13.5	12.82	0	0
Q27796	DP00045	Hypoxanthine-guanine phosphoribosyltransferase	220	10	24	0		10.9	0	0	0
O66493	DP00559	Chorismate synthase	398	10.0503	17	12.0196		4.3	3.02	0	0
P03018	DP00684	DNA helicase II	720	10.1389	97	21.024		13.5	2.92	1	1
Q12287	DP00277	Cytochrome c oxidase copper chaperone	69	10.1449	6	18.009		8.7	26.1	0	0
P0ABJ1	DP00089	Ubiquinol oxidase subunit 2	315	10.7937	59	0		18.7	0	1	0
P0A707	DP00197	Translation initiation factor IF-3	180	11.1111	0	21.996		0	12.22	0	0
P07363-1	DP00407	Chemotaxis protein cheA [Isoform cheA(L)(Long)(Large)]	654	11.1621	61	13.0146		9.3	1.99	1	1
P0A5R6	DP00295	2,3-bisphosphoglycerate-dependent phosphoglycerate mutase	249	11.245	20	14.9898		8	6.02	0	0
Q07932	DP00567	Pilosulin-1	112	11.6071	11	14		10	12.5	1	0
Q6QCC2	DP00471	Lipoprotein	274	11.6788	6	18.9882		2.2	6.93	0	0
P40881	DP00110	Carbonic anhydrase	247	11.7409	51	14.0049	8	20.7	5.67	1	1
P09983	DP00389	Hemolysin, chromosomal	1023	12.0235	93	125.011		9.1	12.22	0	0
P12497	DP00410_C011	Integrase	288	12.5436	21	0		7.3	0	0	0
Q64364-1	DP00335	Cyclin-dependent kinase inhibitor 2A [Isoform 3]	169	13.0178	24	46.0018	17	14.2	27.22	0	1
P04177	DP00094	Tyrosine 3-monooxygenase	498	13.253	40	23.0076		8	4.62	0	1
Q9WMX2	DP00615	Genome polyprotein	3010	13.3	337	0		11.2	0	0	1
P03040	DP00741	Regulatory protein cro	66	13.6364	12	0		18.2	0	0	0
P07221	DP00132	Calsequestrin-1	395	13.6709	19	34.997		4.8	8.86	0	0
P26747	DP00268	Coat protein	430	14.4186	35	0		8.1	0	0	0
Q02020	DP00234	Fibrinogen beta chain	463	14.4708	47	0		10.2	0	0	1
P33120	DP00374	Diphtheria toxin repressor	226	14.6018	7	0		3.1	0	0	0
P00514	DP00245	cAMP-dependent protein kinase type I-alpha regulatory subunit	379	14.7757	43	12.0143		11.3	3.17	0	1
Q05158	DP00438	Cysteine and glycine-rich protein 2	194	14.9485	0	0		0	0	0	0
Q01853	DP00435	Transitional endoplasmic reticulum ATPase	806	15.3846	57	61.9814		7.1	7.69	0	0
P12810	DP00677	16.9 kDa class I heat shock protein 1	151	15.894	0	26.9988		0	17.88	0	0
Q9QXT8-1	DP00291	Calsenilin [Isoform 1]	256	16.7969	35	10.9824		13.7	4.29	0	0
P02942	DP00300	Methyl-accepting chemotaxis protein I	551	17.2414	67	52.0144		12.2	9.44	0	0
P0A6H5	DP00100	ATP-dependent hsl protease ATP-binding subunit hslU	443	17.3815	25	0		5.6	0	0	0
P11157	DP00462	Ribonucleoside-diphosphate reductase M2 subunit	390	17.6923	46	12.012		11.8	3.08	0	0
P08523	DP00279	Olfactory marker protein	163	17.7914	16	0		9.8	0	0	1
Q68FT9	DP00620	Selenocysteine lyase	432	17.8241	6	0		1.4	0	0	0
O88900	DP00490	Growth factor receptor-bound protein 14	538	17.8439	61	11.9974		11.3	2.23	0	0
B7T1D7	DP00703	Teg12	285	17.8947	34	19.0095		11.9	6.67	1	1
P0ABE0	DP00415	Biotin carboxyl carrier protein of acetyl-CoA carboxylase	156	17.9487	6	43.992		3.9	28.2	0	0
P52477	DP00401	Multidrug resistance protein mexA	383	18.0157	17	11.9879		4.4	3.13	1	0
P09938	DP00487	Ribonucleoside-diphosphate reductase small chain 1	399	18.0451	93	14.0049		23.3	3.51	0	0
Q23229-1	DP00361	XO lethal protein 1 [Isoform b]	417	18.4652	24	18.0144		5.8	4.32	0	0
P16535	DP00345	Leukotoxin	953	18.5729	87	48.9842	6	9.1	5.14	0	0
Q9LQT8	DP00724	DELLA protein GAI	533	18.9493	18	10.0204		3.4	1.88	0	0
Q80Y84	DP00711	Lysine-specific demethylase 5B	1544	19.5596	52	104.992		3.4	6.8	0	0
P07214	DP00052	SPARC	302	19.8675	10	20.989		3.3	6.95	1	0
P03406	DP00048	Protein Nef	206	19.9029	13	15.0009		6.3	7.282	0	0
P04324	DP00189	Protein Nef	206	19.9029	13	14.9968		6.3	7.28	0	0
P07293	DP00228	Voltage-dependent L-type calcium channel subunit alpha-1S	1873	20.3951	481	165.011	22	25.7	8.81	0	0
P34945	DP00514	Seryl-tRNA synthetase	421	20.4276	6	37.0059		1.4	8.79	0	0
Q24298	DP00269	DE-cadherin	1507	20.5043	197	72.9388	23	13.1	4.84	0	0
P0A7U3	DP00147	30S ribosomal protein S19	92	20.6522	0	0		0	0	0	0
Q6PBE3	DP00579	Ribosomal protein L5	296	20.9459	9	14.0008		3	4.73	0	0
Q8LBP4-1	DP00662	Inner membrane protein ALBINO3, chloroplastic [Isoform 1]	462	20.9957	99	57.0108		21.4	12.34	0	0
P42512	DP00176	Fe(3+)-pyochelin receptor	720	21.1111	38	19.008		5.3	2.64	0	0
P60723	DP00600	50S ribosomal protein L4	201	21.393	19	0		9.5	0	0	0
P07248	DP00077	Regulatory protein ADR1	1323	22.0711	176	71.9712	11	13.3	5.44	0	0
P03176	DP00419	Thymidine kinase	376	22.0745	43	0		11.4	0	0	0
P06786	DP00076	DNA topoisomerase 2	1428	23.0392	210	145.942		14.71	10.22	0	1
A2AIM8	DP00653	Talin-1	2541	24.5966	158	202.01	12	6.2	7.95	0	0
P50477	DP00436	Canavalin	445	24.9438	18	84.016		4.1	18.88	0	0
P03607	DP00064	Capsid protein	279	25.0896	32	10.9982		11.5	3.942	0	0
P17870-1	DP00390	Beta-arrestin-1 [Isoform 1A]	418	25.5981	17	58.9798	1	4.1	14.11	0	0
P08050	DP00278	Gap junction alpha-1 protein	381	25.9843	88	28.9941		23.1	7.61	1	0
Q02248	DP00341	Catenin beta-1	781	26.5045	110	12.9646		14.1	1.66	0	1
P12359	DP00188	Oxygen-evolving enhancer protein 1, chloroplastic	332	26.506	17	16.0024		5.1	4.82	0	1
Q9Z2F5	DP00499	C-terminal-binding protein 1	430	26.5116	29	50.998		6.7	11.86	0	0
P81019	DP00669	Seminal plasma protein BSP-30 kDa	183	26.776	13	0		7.1	0	1	0
P04851	DP00160	Nucleoprotein	525	26.8571	59	0		11.2	0	0	0
Q89933	DP00640	Nucleoprotein	525	27.0476	59	0		11.2	0	0	0
P01555	DP00250	Cholera enterotoxin subunit A	258	27.1318	52	13.0032	13	20.2	5.04	1	0
Q8IRG6	DP00721	FACT complex subunit spt16	1083	27.1468	121	120.971		11.2	11.17	0	0
Q07097	DP00629	Nucleoprotein	524	27.8626	49	19.0212		9.4	3.63	0	0
P02666	DP00329	Beta-casein	224	28.125	6	73.0016		2.7	32.59	0	1
Q43125	DP00474	Cryptochrome-1	681	28.1938	40	45.0141	1	5.9	6.61	0	0
P23202	DP00353	Protein URE2	354	28.2486	64	43.011		18.1	12.15	0	0
P08083	DP00461	Colicin-N	387	28.6822	39	73.9944	14	10.1	19.12	0	1
P31109	DP00113	Synaptobrevin homolog 1	117	29.0598	21	17.9946	17	18	15.38	0	1
P07017	DP00294	Methyl-accepting chemotaxis protein II	553	29.1139	42	87.9823	23	7.6	15.91	0	0
P53563-1	DP00449	Bcl-2-like protein 1 [Isoform Bcl-X(L)]	233	29.1845	9	18.0109		3.9	7.73	0	0
O89339	DP00698	Nucleoprotein	532	29.5113	48	46.018		9	8.65	0	0
Q9IK92	DP00697	Nucleoprotein	532	29.5113	55	45.0072		10.3	8.46	0	0
Q59472	DP00106	Diol dehydrase gamma subunit	173	30.0578	12	16.0025		6.9	9.25	0	1
Q80FJ1	DP00276	Membrane fusion protein p14	125	30.4	27	16	2	21.6	12.8	0	1
P06701	DP00533	Regulatory protein SIR3	978	31.0838	122	65.037		12.5	6.65	0	1
Q9HFQ6	DP00001	60S acidic ribosomal protein P1-B	108	31.4815	19	9.396	1	17.6	8.7	1	1
Q9KJ82	DP00529	Plasmid partition protein ParG	76	31.5789	0	0		0	0	0	0
Q9BP38	DP00715	Aragonite protein AP24	171	31.6	25	0		14.6	0	1	0
Q01231	DP00646	Gap junction alpha-5 protein	358	31.8436	80	19.0098		22.4	5.31	1	0
P63045	DP00622	Vesicle-associated membrane protein 2	116	31.8966	16	38.0016		13.8	32.76	0	1
P05318	DP00164	60S acidic ribosomal protein P1-alpha	106	32.0755	20	32.9978	1	19	31.13	1	1
P37727	DP00458	Rab proteins geranylgeranyltransferase component A 1	650	32.1538	49	18.005		7.5	2.77	0	0
P0A8H9	DP00202	UPF0243 zinc-binding protein yacG	65	32.3077	0	0		0	0	0	0
P02662	DP00330	Alpha-S1-casein	214	33.6449	15	16.9916		7	7.94	0	0
Q05323	DP00627	Minor nucleoprotein VP30	288	34.0278	27	12.0096	4	9.4	4.17	0	0
P08775	DP00181	DNA-directed RNA polymerase II subunit RPB1	1970	34.0609	132	424.929		6.7	21.57	0	0
P0A7L8	DP00140	50S ribosomal protein L27	85	34.1176	6	0		7.1	0	0	0
P09372	DP00103	Protein grpE	197	36.0406	0	0		0	0	0	0
P02400	DP00002	60S acidic ribosomal protein P2-beta	110	36.3636	15	49.005		13.6	44.55	1	1
Q9S446	DP00208	Sortase	206	36.8932	11	0		5.3	0	1	0
P08510-1	DP00267	Potassium voltage-gated channel protein Shaker [Isoform E]	655	37.4046	126	168.007	21	19.2	25.65	0	0
P68336	DP00087	Tegument protein VP16	490	37.7551	34	56.987		6.94	11.63	0	0
P03347	DP00148_C004	Nucleocapsid protein p7	55	37.8	0	0		0	0	0	0
P0AFZ3	DP00194	Stringent starvation protein B	165	38.1818	13	26.004		7.9	15.76	0	0
O74718	DP00396	Eukaryotic peptide chain release factor GTP-binding subunit	662	38.2175	40	97.976		6	14.8	0	0
Q24246	DP00605	Dynein intermediate chain, cytosolic [Isoform 5a (J)]	663	38.3107	48	92.0244		7.2	13.88	0	0
P06935	DP00673_C001	Protein C	105	39	24	15.0045		23	14.29	0	0
P63315	DP00249	Troponin C, slow skeletal and cardiac muscles	161	39.1304	9	9.9981		5.6	6.21	0	0
P02547	DP00151	Neurofilament light polypeptide	549	39.1621	0	170.025		0	30.97	0	0
P19972	DP00180	Salt-mediated killer protoxin 1	222	39.1892	40	0		18	0	1	0
Q07731	DP00029	Glial cell line-derived neurotrophic factor	211	39.8104	0	25.9952		0	12.32	0	0
P0A7N9	DP00143	50S ribosomal protein L33	55	40	0	0		0	0	0	0
Q05344	DP00720	FACT complex subunit Ssrp1	723	40.6639	36	139.973		5	19.36	0	0
P02668	DP00192	Kappa-casein	190	41.0526	31	0		16.3	0	1	0
P12493	DP00101	Gag polyprotein	500	42.4	9	0		1.8	0	0	0
P21758-1	DP00246	Macrophage scavenger receptor types I and II [Isoform 1]	453	42.6049	61	13.0011		13.5	2.87	0	0
P03129	DP00024	Protein E7	98	42.8571	9	10.9956		9.2	11.22	0	0
P04925	DP00265	Major prion protein	254	42.9	51	91.9988		20.1	36.22	1	1
P01050	DP00137	Hirudin variant-1	65	43.0769	0	0		0	0	0	0
P16458	DP00659	Telomere-binding protein subunit beta	385	43.3766	32	126.01		8.3	32.73	0	0
Q9VPU8	DP00540	Dribble	345	43.7681	0	41.9865		0	12.17	0	0
P14448-1	DP00233	Fibrinogen alpha chain [Isoform 1 (Alpha-E)]	741	43.8596	56	62.0217		7.6	8.37	0	0
P27088	DP00091	DNA repair protein complementing XP-A cells homolog	267	44.1948	6	57.9924	1	2.3	21.72	0	0
Q9WTL8	DP00735_A004	Aryl hydrocarbon receptor nuclear translocator-like protein 1, Isoform 4	626	44.7	30	11.0176		4.8	1.76	0	0
Q91006	DP00131	Tropomodulin	359	44.8468	16	36.0077		4.5	10.03	0	0
P14602	DP00142	Heat shock protein beta-1	209	45.4545	7	0		3.4	0	0	0
O50835	DP00354	Fibronectin binding protein	354	46.0452	58	97.9872	6	16.4	27.68	1	1
Q62165	DP00491	Dystroglycan	893	46.31	37	243.521		4.1	27.27	0	0
P03265	DP00003	Early E2A DNA-binding protein	529	46.3138	29	95.0084		5.5	17.96	0	0
P00004	DP00006	Cytochrome c	104	46.6667	0	0		0	0	0	0
Q59471	DP00105	Diol dehydrase beta subunit	224	46.875	18	23.0048		8	10.27	0	0
Q27974	DP00351	Putative tyrosine-protein phosphatase auxilin	910	47.9121	37	117.026		4.1	12.86	0	0
P04273	DP00187	Major prion protein	254	48.0315	55	37.0078		21.7	14.57	1	1
P06179	DP00026	Flagellin	494	48.3806	6	46.9794		1.2	9.51	0	0
O66683	DP00701	Anti sigma factor FlgM	88	48.8636	7	26.004		8	29.55	0	1
Q8GT36	DP00532	Thylakoid soluble phosphoprotein	103	49.5146	0	52.0047		0	50.49	0	0
O31851	DP00257	Superoxide dismutase-like protein yojM	196	50	13	6.9972		6.6	3.57	0	0
P0A6A8	DP00416	Acyl carrier protein	78	50	10	14.001		12.8	17.95	0	1
P19243	DP00676	18.1 kDa class I heat shock protein	158	50	0	23.0048		0	14.56	0	0
P28311	DP00388	Defensin-related cryptdin-4	92	50	15	23	8	16.3	25	1	0
Q03768	DP00163	Protein GIR2	265	50.566	6	43.99		2.3	16.6	0	0
P09803	DP00159	Cadherin-1	884	50.6787	79	93.9692	15	8.9	10.63	0	0
P0A7S3	DP00145	30S ribosomal protein S12	124	51.6129	0	0		0	0	0	0
P12003-1	DP00556	Vinculin [Isoform 1]	1066	52.0638	48	84.0008		4.5	7.88	0	0
P77072	DP00575	Alkylmercury lyase	212	53.3019	0	0		0	0	0	0
Q56027	DP00157	Cell invasion protein sipA	684	54.0936	10	62.9964	8	1.5	9.21	0	0
Q9CXW3	DP00226	Calcyclin-binding protein	229	54.1485	18	0		7.9	0	0	0
Q62165	DP00491_C002	Beta-dystroglycan [cleavage product 2]	242	54.6	12	65.9934	10	5	27.27	0	0
O08785	DP00734	Circadian locomoter output cycles protein kaput	855	55.2047	54	149.967		6.3	17.54	0	0
Q9WTL8	DP00735	Aryl hydrocarbon receptor nuclear translocator-like protein 1	632	55.4	30	0		4.8	0	0	0
Q32NN2-1	DP00286	Protein quaking-A [Isoform 1]	341	55.7185	20	0		5.9	0	0	0
Q9SLF3	DP00610	Translocase of chloroplast 132, chloroplastic	1206	55.9701	46	167.031		3.8	13.85	0	1
Q9WMX2	DP00615_C010	Non-structural protein 5A [cleavage product 10]	447	56	6	35.0001		1.3	7.83	0	0
P16009	DP00284	Tail-associated lysozyme	575	56.1739	32	0		5.6	0	1	1
P21513	DP00207	Ribonuclease E	1061	56.5504	22	320.952	1	2.1	30.25	0	0
P02631	DP00730	Oncomodulin	109	56.8807	0	0		0	0	0	0
P32851	DP00155	Syntaxin-1A	288	57.2917	14	27.9936	5	4.9	9.72	0	1
P10587	DP00102	Myosin-11	1979	57.6049	142	284.976		7.2	14.4	0	0
P0ABS1	DP00414	DnaK suppressor protein	151	57.6159	6	14.9943		4	9.93	1	0
P53551	DP00423	Histone H1	258	58.1395	17	56.9922		6.6	22.09	0	0
P38753	DP00635	Class E vacuolar protein-sorting machinery protein HSE1	452	58.8496	27	37.0188		6	8.19	0	0
P03087-1	DP00182	Major capsid protein VP1	362	59.6685	18	14.0094		5	3.87	0	0
Q06556	DP00127	Fibronectin binding protein	1091	59.945	55	90.0075	9	5	8.25	0	1
P17120	DP00636	Kinesin-like protein bimC	1184	60.473	36	40.9664		3	3.46	0	0
P27285	DP00066	Structural polyprotein	1245	60.9849	113	0		9.1	0	0	1
O81283	DP00609	Translocase of chloroplast 159, chloroplastic	1503	61.477	45	339.979		3	22.62	0	0
Q04207	DP00129	Transcription factor p65	549	62.4	23	32.0067		4.2	5.83	0	0
P45561	DP00693	Amelogenin	173	62.4277	21	73.006		12.1	42.2	1	0
P03661	DP00034	Attachment protein G3P	424	63.6792	46	54.0176		10.9	12.74	1	1
Q1PAB4	DP00650	Protein Tat	101	64.3564	0	8.9991		0	8.91	0	0
Q64693	DP00008	POU domain class 2-associating factor 1	256	64.4531	6	15.0016		2.3	5.86	0	0
Q61985	DP00671	Nuclear factor erythroid 2-related factor 1	741	65.4521	32	62.0217		4.3	8.37	1	0
P19711	DP00674_C001	Genome polyprotein	156	66	0	0		0	0	0	0
O35613	DP00708	Death domain-associated protein 6	739	66.1705	48	154.008		6.5	20.84	0	0
P77173	DP00161	Cell division protein zipA	328	66.4634	44	112.012		13.4	34.15	1	0
Q9CQK7	DP00587	RWD domain-containing protein 1	243	66.6667	15	32.0031		6.2	13.17	0	0
P11938	DP00020	DNA-binding protein RAP1	827	66.7473	60	106.021		7.3	12.82	0	0
Q05140	DP00225	Clathrin coat assembly protein AP180	915	66.776	37	283.01	3	4	30.93	0	1
P45577	DP00377	ProP effector	232	67.2414	6	45.001		2.6	19.397	0	1
P07674	DP00656	Transcriptional repressor protein korB	358	67.3184	0	82.0178		0	22.91	0	0
Q51912	DP00121	Protein L precursor	719	67.872	52	143.009		7.2	19.89	0	0
P05221	DP00217	Nucleoplasmin	200	68	6	69		3	34.5	0	0
Q91ZE9	DP00645	Bcl-2-modifying factor	185	68.6486	11	0		6	0	0	1
Q9IK91	DP00699	Phosphoprotein	709	69.2525	16	9.9969		2.3	1.41	1	0
Q9LZP9	DP00534	Calvin cycle protein CP12-2, chloroplastic	131	70.229	0	0		0	0	0	0
P45481	DP00348	CREB-binding protein	2441	71.2413	100	406.915		4.1	16.67	0	0
Q8MWS6	DP00500	DNA repair enzyme	466	72.103	18	159.978		3.9	34.33	1	0
Q53654	DP00098	Collagen adhesin	1183	72.8656	157	46.0187	2	13.3	3.89	1	1
Q99LM3	DP00742	Smoothelin-like protein 1	459	72.9258	7	67.1517		1.5	14.63	0	0
P51123	DP00081	Transcription initiation factor TFIID subunit 1	2068	73.5493	93	272.976		4.5	13.2	0	0
O55778	DP00700	Phosphoprotein	707	73.5502	15	0		2.1	0	0	0
Q6P8Z1	DP00564	Protein B-Myc	170	74.7059	6	8.993		3.5	5.29	0	0
Q08605-2	DP00328	Transcription factor GAGA [Isoform B]	519	75.7225	51	115.997	5	9.8	22.35	0	1
Q91V27	DP00541	Melanophilin	590	75.9322	7	49.029		1.2	8.31	0	0
P03422	DP00133	Phosphoprotein	507	76.1341	14	56.9868		2.8	11.24	0	0
O54918	DP00518	Bcl-2-like protein 11 [Isoform BimL]	140	76.5306	8	0		5.7	0	0	0
Q90623-2	DP00218	Protein phosphatase 1 regulatory subunit 12A [Isoform 2]	963	76.5317	24	221.008		2.5	22.95	0	0
P39935	DP00082	Eukaryotic initiation factor 4F subunit p150	952	76.6807	50	245.045	16	5.2	25.74	0	0
P83949-1	DP00623	Homeotic protein ultrabithorax [Isoform IB (A)]	389	77.3779	0	134.011		0	34.45	0	0
P08553	DP00362	Neurofilament medium polypeptide	849	78.0919	0	259.115		0	30.52	0	0
P35521	DP00717	Methylosome subunit pICln	235	78.2979	12	36.989		5.1	15.74	0	0
O88339	DP00251	Epsin-1	575	78.4348	18	150.018		3.1	26.09	0	0
P22121	DP00036	Heat shock factor protein	677	79.0251	17	66.0075		2.5	9.75	0	0
P03069	DP00083	General control protein GCN4	281	79.3594	15	15.0054		5.3	5.34	0	0
P15891	DP00634	Actin-binding protein	592	79.7297	48	150.013		8.1	25.34	0	0
Q22472	DP00613	Resistance to inhibitors of cholinesterase protein 3	378	79.8942	17	161.002		4.5	42.593	0	0
P63277	DP00692	Amelogenin, X isoform	210	80	0	0		0	0	0	0
O86488	DP00065	Serine-aspartate repeat-containing protein D	1315	81.2928	64	195.935		4.9	14.9	0	0
P19246	DP00050	Neurofilament heavy polypeptide	1087	81.4167	0	328.002		0	30.175	0	0
P09883	DP00342	Colicin-E9	582	83.5052	20	198.986	12	3.4	34.19	0	0
P45976	DP00625	Pre-mRNA polyadenylation factor FIP1	327	83.792	23	94.9935		7	29.05	0	0
P02929	DP00043	Protein tonB	239	84.322	24	81.2337		10	33.989	0	1
P60881	DP00068	Synaptosomal-associated protein 25	206	84.466	0	0		0	0	0	0
P14738	DP00025	Fibronectin-binding protein A	1018	84.8723	63	112.998	1	6.2	11.1	0	1
P32773	DP00104	Transcription initiation factor IIA large subunit	286	84.965	52	37.0084		18.2	12.94	1	0
P10961	DP00135	Heat shock factor protein	833	84.994	32	158.02	22	3.8	18.97	0	0
P06180	DP00213	Histone-binding protein N1/N2	590	85.2542	27	77.998		4.6	13.22	0	0
P23389	DP00124	Secretogranin-1	646	85.9133	0	81.9774		0	12.69	0	0
P32499	DP00222	Nucleoporin NUP2	720	86.6667	24	93.024		3.3	12.92	0	0
P12497	DP00410	Gag-Pol polyprotein	1435	87.5	96	0		6.7	0	0	0
P15337	DP00080	Cyclic AMP-responsive element-binding protein 1	341	87.9765	23	52.0025		6.8	15.25	0	0
P15337	DP00682	Cyclic AMP-responsive element-binding protein 1	341	87.9765	23	52.0025		6.8	15.25	0	0
Q9QXN1	DP00046	Lymphoid enhancer-binding factor 1	397	89.4207	6	24.0185		1.5	6.05	0	0
O33599	DP00352	Glycyl-glycine endopeptidase lytM	316	89.8734	68	11.9985		21.5	3.797	1	0
P10388	DP00285	Glutenin, high molecular weight subunit DX5	839	90.9416	47	657.021	30	5.6	78.31	1	0
P05059	DP00118	Chromogranin-A	449	92.8731	0	29.0054		0	6.46	0	0
A2VD23	DP00584	Protein starmaker	613	100	12	329.978		2	53.83	1	0
A7UMX5	DP00535	Synaptopodin 2 variant	996	100	41	117.03		4.1	11.75	0	1
A8CDV5	DP00538	Latent membrane protein 2A	118	100	0	50.9996		0	43.22	0	0
B0FRH7	DP00544	Protein LLP	120	100	0	21.996		0	18.33	0	0
O24646	DP00469	Transcription factor HY5	168	100	0	47.0064		0	27.98	0	0
O33246	DP00293	Prokaryotic ubiquitin-like protein pup	64	100	0	27.0016		0	42.19	0	0
O35718	DP00446	Suppressor of cytokine signaling 3	225	100	14	13.005		6.2	5.78	0	0
P01094	DP00179	Protease A inhibitor 3	68	100	0	0		0	0	0	0
P01094	DP00586	Protease A inhibitor 3	68	100	0	0		0	0	0	0
P01099	DP00325	Protein phosphatase 1 regulatory subunit 1A	166	100	0	37.0014		0	22.29	0	0
P02259	DP00044	Histone H5	189	100	0	80.0037		0	42.33	0	0
P02313	DP00195	Non-histone chromosomal protein HMG-17	89	100	0	78.9964		0	88.76	0	0
P02315	DP00042	Non-histone chromosomal protein H6	70	100	0	35		0	50	0	0
P02316	DP00038	Non-histone chromosomal protein HMG-14	100	100	0	32		0	32	0	0
P02687	DP00047	Myelin basic protein	169	100	0	0		0	0	0	0
P02783	DP00527	Seminal vesicle secretory protein 4	112	100	0	64.0002		0	57.143	0	0
P03045	DP00005	Antitermination protein N	107	100	0	15.0014		0	14.02	0	0
P03305	DP00573	Genome polyprotein [Isoform Lab]	2332	100	257	438.882		11	18.82	1	0
P03355	DP00651	Gag-Pol polyprotein	1738	100	0	106.539		0	6.13	0	0
P04325	DP00424	Protein Rev	116	100	6	17.0056		5.2	14.66	0	0
P04370	DP00237	Myelin basic protein	169	100	0	0		0	0	0	0
P04972	DP00347	Retinal rod rhodopsin-sensitive cGMP 3',5'-cyclic phosphodiesterase subunit gamma	87	100	0	0		0	0	0	0
P04972	DP00638	Retinal rod rhodopsin-sensitive cGMP 3',5'-cyclic phosphodiesterase subunit gamma	87	100	0	0		0	0	0	0
P06302	DP00058	Prothymosin alpha	112	100	0	81.9952		0	73.21	0	0
P06935	DP00673	Genome polyprotein	3430	100	429	490.147		12.5	14.29	0	0
P07516	DP00421	Protein phosphatase 1 regulatory subunit 1B	202	100	0	41.9958		0	20.79	0	0
P07746	DP00041	High mobility group-T protein	204	100	22	23.9904		10.8	11.76	1	0
P0AFX7	DP00552	Sigma-E factor negative regulatory protein	216	100	6	26.0064		2.7	12.04	0	0
P0AGE2	DP00722	Single-stranded DNA-binding protein	178	100	19	59.007		10.7	33.15	0	0
P10922	DP00097	Histone H1.0	193	100	0	105.996		0	54.92	0	0
P11632	DP00432	Non-histone chromosomal protein 6A	93	100	12	15.996		13	17.2	0	0
P11845	DP00232	Protein phosphatase inhibitor 2	205	100	0	0		0	0	0	0
P12493	DP00101_C006	p6-gag	52	100	0	0		0	0	0	0
P12579	DP00447	Phosphoprotein	241	100	11	10.0015		4.6	4.15	0	0
P12950	DP00530	Dehydrin DHN1	167	100	0	105.995		0	63.47	0	0
P12957	DP00120	Caldesmon	771	100	0	356.973		0	46.3	0	0
P15146	DP00122	Microtubule-associated protein 2	1861	100	28	198.941		1.5	10.69	0	0
P15318	DP00591	Bifunctional hemolysin/adenylate cyclase	1706	100	72	270.06		4.2	15.83	0	0
P15340	DP00057	Sperm histone	62	100	0	59.9974		0	96.77	0	0
P15865	DP00136	Histone H1.2	217	100	0	145.998		0	67.28	0	0
P17639	DP00022	EMB-1 protein	92	100	0	0		0	0	0	0
P19711	DP00675	Capsid protein C	3988	100	510	586.635		12.8	14.71	0	0
P19972	DP00180_C003	Salt-mediated killer toxin 1 beta chain	77	100	0	0		0	0	0	0
P22239	DP00112	Desiccation-related protein clone PCC6-19	155	100	0	89.001		0	57.42	0	0
P22943	DP00705	12 kDa heat shock protein	109	100	0	0		0	0	0	0
P23441	DP00071	Homeobox protein Nkx-2.1	372	100	16	119.003		4.3	31.99	0	0
P26477	DP00027	Negative regulator of flagellin synthesis	97	100	0	10.0007		0	10.31	0	0
P26645	DP00253	Myristoylated alanine-rich C-kinase substrate	309	100	0	237.992		0	77.02	0	0
P27958	DP00588	Genome polyprotein [Isoform Genome polyprotein]	3011	100	325	632.912		10.8	21.02	0	1
P30185	DP00689	Dehydrin Rab18	186	100	0	112.009		0	60.22	0	0
P31168	DP00657	Dehydrin COR47	265	100	0	88.0065		0	33.21	0	0
P38634	DP00631	Protein SIC1	284	100	0	14.9952		0	5.28	0	0
P40316	DP00256	Securin	373	100	24	67.9979	12	6.4	18.23	1	0
P40357	DP00128	Protein transport protein SEC9	651	100	22	94.0044	3	3.4	14.44	0	0
P42758	DP00658	Dehydrin Xero 2	193	100	0	56.9929		0	29.53	0	0
P42759-1	DP00606	Dehydrin ERD10 [Isoform 1]	260	100	0	49.01		0	18.85	0	0
P42763	DP00667	Dehydrin ERD14	185	100	0	110.001		0	59.46	0	0
P49869	DP00594	Probable nuclear hormone receptor HR38 [Isoform Long]	1073	100	107	0		10	0	1	0
P49869	DP00594_A002	Probable nuclear hormone receptor HR38 [Isoform Short]	551	100	67	152.021		12.2	27.59	0	0
P61926	DP00015	cAMP-dependent protein kinase inhibitor alpha	76	100	0	0		0	0	0	0
P62152	DP00344	Calmodulin	149	100	15	0		10.1	0	0	0
P63158	DP00384	High mobility group protein B1	215	100	22	60.0065		10.2	27.91	1	0
P70475	DP00049	Myelin transcription factor 1-like protein	1187	100	20	152.055		1.7	12.81	0	0
P73124	DP00158	Ssl1911 protein	65	100	0	0		0	0	0	0
P81558	DP00663	Myelin basic protein	171	100	0	0		0	0	0	0
P93165	DP00185	Late embryogenesis-abundant protein	105	100	0	12.999		0	12.38	0	0
Q01417	DP00664	18 kDa seed maturation protein	173	100	0	27.0053		0	15.61	0	0
Q08655	DP00531	Abscisic stress-ripening protein 1	115	100	6	57.0055		5.2	49.57	0	0
Q28181-4	DP00441	Cyclic nucleotide-gated cation channel beta-1 [Isoform GARP1]	590	100	7	222.961		1.2	37.79	0	0
Q39532	DP00470	Opaque 2	408	100	24	45.0024		5.9	11.03	0	0
Q39805	DP00170	Dehydrin-like protein	226	100	9	43.0078		4	19.03	0	0
Q61337	DP00563	Bcl2 antagonist of cell death	204	100	6	8.9964		3	4.41	0	1
Q69422	DP00674	Genome polyprotein	2864	100	318	0		11.1	0	0	1
Q6Q547	DP00475	H/ACA ribonucleoprotein complex subunit 3	58	100	0	0		0	0	0	0
Q82S91	DP00205	Metal-binding protein smbP	117	100	0	16.0056		0	13.68	0	0
Q8ISF7	DP00688	2MDa_1 protein	18534	100	741	3406.55	11	4	18.38	0	0
Q8TFB8	DP00483	Prion protein	685	100	123	190.978		18	27.88	1	0
Q95V77	DP00186	Late embryogenesis abundant protein 1	143	100	0	13.9997		0	9.79	0	0
Q9CX60	DP00661	Protein LBH	105	100	0	0		0	0	0	0
Q9FUM5	DP00216	BN28a	65	100	0	14.001		0	21.54	0	0
Q9FUW7	DP00227	Omega gliadin storage protein	280	100	10	239.008		3.6	85.36	1	0
Q9VAN6	DP00144	Histone RNA hairpin-binding protein	276	100	12	69.9936		4.3	25.36	0	0
Q9XES8	DP00665	Seed maturation protein PM28	89	100	0	0		0	0	0	0
