# Supplementary material for: Sequence Complexity of Amyloidogenic Regions in Intrinsically Disordered Human Proteins
Source: PLoS One. 2014 Mar 3;9(3):e89781. doi: 10.1371/journal.pone.0089781 (PMC3940659; doi:10.1371/journal.pone.0089781)
Supplement: Table S3 — IDEAL human proteins. Protein name, database IDs and AR/LCR content measured by IUPred are listed. Last two columns in the tables display the number of ARs found within 15 residues from the C- and N- terminal of the protein sequence and these are marked as ‘C’ and ‘N’ column, respectively. (XLSX) [file pone.0089781.s004.xlsx]

## Sheet: IDEAL Human Proteins
UniProt ID	DisProt ID	Protein name	Sequence length	% Disorderness	AR length (total)	LCR length (total)	Overlaping aa	AR (%)	LCR (%)	N	C
O14717	IID00004	tRNA (cytosine(38)-C(5))-methyltransferase	391	0	36	0		9.20716	0	1	0
P12004	IID00022	Proliferating cell nuclear antigen	261	0	16	0		6.13027	0	0	0
P24941	IID00034	Cyclin-dependent kinase 2	298	0	18	0		6.04027	0	0	0
P35244	IID00040	Replication protein A 14 kDa subunit	121	0	18	0		14.876	0	0	1
P43246	IID00048	DNA mismatch repair protein Msh2	934	0	102	23		10.9208	2.46253	0	0
Q15466	IID00081	Nuclear receptor subfamily 0 group B member 2	257	0	0	19		0	7.393	0	0
P52907	IID00122	F-actin-capping protein subunit alpha-1	286	0	31	14		10.8392	4.8951	0	0
P62304	IID00156	Protein HIRA	92	0	14	12		15.2174	13.0435	0	0
Q9Y3B4	IID00229	Pre-mRNA branch site protein p14	125	0	18	13		14.4	10.4	0	0
P49005	IID00051	DNA polymerase delta subunit 2	469	1.5	11	32		2.34542	6.82303	0	0
Q13616	IID00133	Cullin-1	776	2.4	91	14		11.7268	1.80412	0	0
P62308	IID00158	Small nuclear ribonucleoprotein E	76	2.6	17	0		22.3684	0	0	1
Q86VP6	IID00089	Cullin-associated NEDD8-dissociated protein 1	1230	2.9	63	65	5	5.12195	5.28455	0	0
P14921	IID00025	Protein C-ets-1	441	2.9	19	13		4.30839	2.94785	0	0
P62826	IID00162	Small nuclear ribonucleoprotein Sm D2	216	3.7	17	0		7.87037	0	0	0
Q92973	IID00094	Transportin-1	898	4.1	108	37		12.0267	4.12027	0	0
P62877	IID00059	E3 ubiquitin-protein ligase RBX1	108	4.6	8	0		7.40741	0	0	0
Q14565	IID00078	Meiotic recombination protein DMC1/LIM15 homolog	340	5.6	46	0		13.5294	0	0	1
O95633	IID00192	Follistatin-related protein 3	263	7.2	8	34		3.04183	12.9278	0	0
Q8IUQ4	IID00120	E3 ubiquitin-protein ligase SIAH1	282	7.4	40	0		14.1844	0	0	2
P62306	IID00157	Telomeric repeat-binding factor 1	86	8.1	13	11		15.1163	12.7907	0	1
Q8WTS6	IID00128	Histone-lysine N-methyltransferase SETD7	366	8.5	46	0		12.5683	0	0	0
P63104	IID00061	14-3-3 protein zeta/delta	245	8.6	20	11		8.16327	4.4898	0	0
Q05086	IID00209	Ubiquitin-protein ligase E3A	875	9.8	123	53	1	14.0571	6.05714	0	1
Q93009	IID00176	Ubiquitin carboxyl-terminal hydrolase 7	1102	10.3	60	12		5.44465	1.08893	0	0
P62508	IID00057	Estrogen-related receptor gamma	458	10.9	27	14		5.8952	3.05677	0	0
P42224	IID00046	Signal transducer and activator of transcription 1-alpha/beta	750	10.9	112	12		14.9333	1.6	1	0
O43707	IID00129	Alpha-actinin-4	911	11.9	88	16		9.65971	1.75631	0	0
P52630	IID00053	Signal transducer and activator of transcription 2	851	12.3	64	66		7.52056	7.75558	0	0
P04083	IID00137	Annexin A1	346	12.4	27	0		7.80347	0	1	0
Q86VN1	IID00218	Vacuolar protein-sorting-associated protein 36	386	12.7	18	12		4.66321	3.10881	1	0
O60260	IID00008	E3 ubiquitin-protein ligase parkin	465	13.1	51	12		10.9677	2.58065	1	0
Q15208	IID00172	Serine/threonine-protein kinase 38	465	13.3	60	0		12.9032	0	0	0
P12956	IID00023	X-ray repair cross-complementing protein 6	609	14.3	60	55		9.85222	9.0312	0	0
Q02156	IID00066	Protein kinase C epsilon type	737	14.8	31	15		4.20624	2.03528	0	1
P13010	IID00024	X-ray repair cross-complementing protein 5	732	15	77	11		10.5191	1.50273	0	0
P11474	IID00021	Steroid hormone receptor ERR1	423	15.4	8	112		1.89125	26.4775	0	0
P55072	IID00201	Transitional endoplasmic reticulum ATPase	806	15.4	57	62		7.07196	7.69231	0	0
Q9H816	IID00116	5' exonuclease Apollo	532	15.8	27	0		5.07519	0	0	0
Q05639	IID00166	DNA repair protein complementing XP-C cells	463	16.6	52	0		11.2311	0	1	0
P84022	IID00113	Mothers against decapentaplegic homolog 3	425	17.9	8	21		1.88235	4.94118	0	0
O15392	IID00186	Baculoviral IAP repeat-containing protein 5	142	18.3	8	17		5.6338	11.9718	0	0
Q02790	IID00068	Peptidyl-prolyl cis-trans isomerase FKBP4	459	18.5	30	11		6.53595	2.39651	0	0
Q9UBT6	IID00105	DNA polymerase kappa	870	18.7	59	19		6.78161	2.18391	0	0
Q14541	IID00077	Hepatocyte nuclear factor 4-gamma	408	19.1	8	12		1.96078	2.94118	0	0
P52292	IID00153	E3 SUMO-protein ligase RanBP2	529	19.7	61	13		11.5312	2.45747	0	0
P41235	IID00045	Hepatocyte nuclear factor 4-alpha	474	20.9	47	32		9.91561	6.75105	0	0
O95718	IID00011	Steroid hormone receptor ERR2	500	22	32	31		6.4	6.2	0	0
O15105	IID00135	Mothers against decapentaplegic homolog 7	426	22.1	14	96		3.28638	22.5352	0	1
P54198	IID00154	Heterogeneous nuclear ribonucleoprotein M	1017	22.3	63	105	3	6.19469	10.3245	0	0
Q01658	IID00206	Protein Dr1	176	22.7	6	53	1	3.40909	30.1136	0	0
Q16576	IID00084	Histone-binding protein RBBP7	425	22.8	7	0		1.64706	0	0	0
Q9HAU4	IID00223	E3 ubiquitin-protein ligase SMURF2	748	23.1	76	11		10.1604	1.47059	0	0
P06400	IID00017	Retinoblastoma-associated protein	928	23.5	102	30		10.9914	3.23276	0	0
Q99741	IID00099	Cell division control protein 6 homolog	560	23.6	63	10		11.25	1.78571	0	1
Q01081	IID00205	Splicing factor U2AF 35 kDa subunit	240	23.8	25	80		10.4167	33.3333	1	0
P46531	IID00199	Neurogenic locus notch homolog protein 1	2555	23.8	87	217	15	3.40509	8.49315	0	0
Q13451	IID00073	Peptidyl-prolyl cis-trans isomerase FKBP5	457	23.9	13	0		2.84464	0	0	0
P39748	IID00044	Flap endonuclease 1	380	24.7	15	40		3.94737	10.5263	0	0
O75928	IID00136	E3 SUMO-protein ligase PIAS2	621	25	37	95		5.95813	15.2979	0	0
O00482	IID00001	Nuclear receptor subfamily 5 group A member 2	541	25.1	74	0		13.6784	0	0	0
Q9UPR3	IID00107	Protein SMG5	1016	25.2	116	101		11.4173	9.94094	0	0
P52701	IID00054	DNA mismatch repair protein Msh6	1360	25.3	57	109		4.19118	8.01471	0	0
Q15797	IID00174	Mothers against decapentaplegic homolog 1	465	25.6	15	82		3.22581	17.6344	0	0
O15162	IID00006	Phospholipid scramblase 1	318	25.8	19	68		5.97484	21.3836	0	1
Q9BX63	IID00181	Fanconi anemia group J protein	1249	25.9	80	15		6.40512	1.20096	0	0
Q13772	IID00074	Nuclear receptor coactivator 4	614	25.9	60	30	1	9.77199	4.88599	0	0
Q15796	IID00127	Mothers against decapentaplegic homolog 2	467	26.1	8	45		1.71306	9.63597	0	0
Q7RTN6	IID00217	STE20-related kinase adapter protein alpha	431	26.2	10	0		2.32019	0	0	0
P28749	IID00130	Retinoblastoma-like protein 1	1068	26.5	136	23		12.7341	2.15356	0	0
Q969R5	IID00095	Lethal(3)malignant brain tumor-like 2 protein	705	27.2	10	87		1.41844	12.3404	0	0
Q13285	IID00072	Steroidogenic factor 1	461	27.3	31	81		6.72451	17.5705	0	0
Q9Y294	IID00182	Histone chaperone ASF1A	204	27.9	33	0		16.1765	0	0	0
P35222	IID00039	Catenin beta-1	781	28.6	110	13		14.0845	1.66453	0	1
P62805	IID00058	Histone H4	103	29.1	12	19		11.6505	18.4466	0	1
Q96J02	IID00178	E3 ubiquitin-protein ligase Itchy homolog	903	29.2	71	47		7.86268	5.20487	0	1
P26368	IID00147	High mobility group protein HMG-I/HMG-Y	475	30.1	35	78		7.36842	16.4211	0	0
P62318	IID00161	Small nuclear ribonucleoprotein Sm D1	126	31	0	10		0	7.93651	0	0
P0C0S5	IID00019	Histone H2A.Z	128	32	8	16		6.25	12.5	0	0
Q9UBU9	IID00225	Nuclear RNA export factor 1	619	32.3	50	56	9	8.07754	9.04685	0	0
Q9UNA4	IID00106	DNA polymerase iota	715	33.1	51	30	5	7.13287	4.1958	0	0
Q9UQF2	IID00227	C-jun-amino-terminal kinase-interacting protein 1	711	33.5	46	136	6	6.46976	19.128	0	1
P42226	IID00047	Signal transducer and activator of transcription 6	847	33.6	69	25		8.1464	2.95159	1	0
P68431	IID00062	Histone H3.1	136	33.8	11	0		8.08824	0	0	0
Q16695	IID00086	Histone H3.1t	136	33.8	0	0		0	0	0	0
Q71DI3	IID00088	Histone H3.2	136	33.8	0	0		0	0	0	0
P24928	IID00126	DNA-directed RNA polymerase II subunit RPB1	1970	34.1	131	99		6.64975	5.02538	0	0
P56915	IID00202	Homeobox protein goosecoid	257	34.6	26	42	6	10.1167	16.3424	0	0
Q9UKV5	IID00226	E3 ubiquitin-protein ligase AMFR	643	34.8	76	31		11.8196	4.82115	0	0
O75533	IID00190	Splicing factor 3B subunit 1	1304	35.5	119	28		9.12577	2.14724	0	0
P15927	IID00026	Replication protein A 32 kDa subunit	270	36.3	16	20		5.92593	7.40741	0	0
P49792	IID00151	Pre-B-cell leukemia transcription factor 1	3224	36.3	158	224	4	4.90074	6.94789	0	0
P16104	IID00027	Histone H2A.x	143	36.4	17	21		11.8881	14.6853	0	0
Q14653	IID00079	Interferon regulatory factor 3	427	37	28	0		6.55738	0	0	0
Q96NY9	IID00098	Crossover junction endonuclease MUS81	551	37.7	6	33		1.08893	5.98911	0	0
Q00688	IID00063	Peptidyl-prolyl cis-trans isomerase FKBP3	224	38.4	7	0		3.125	0	0	0
P04908	IID00016	Histone H2A type 1-B/E	130	38.5	11	22		8.46154	16.9231	0	0
P20248	IID00032	Cyclin-A2	432	39.1	30	26		6.94444	6.01852	0	0
Q14186	IID00076	Transcription factor Dp-1	410	39.8	51	57	9	12.439	13.9024	0	0
Q9Y263	IID00228	Phospholipase A-2-activating protein	795	40.5	77	0		9.68553	0	0	0
Q9Y253	IID00108	DNA polymerase eta	713	40.8	20	71	8	2.80505	9.95792	1	0
Q9Y3E7	IID00230	Charged multivesicular body protein 3	222	41	7	35		3.15315	15.7658	0	0
O76064	IID00118	E3 ubiquitin-protein ligase RNF8	485	41.2	29	63		5.97938	12.9897	0	0
Q9Y6J0	IID00183	Calcineurin-binding protein cabin-1	2220	42.7	150	161		6.75676	7.25225	0	0
Q96PU5	IID00114	E3 ubiquitin-protein ligase NEDD4-like	975	42.7	75	68		7.69231	6.97436	0	0
O14777	IID00184	Kinetochore protein NDC80 homolog	642	42.7	56	26		8.72274	4.04984	0	0
O60814	IID00010	Histone H2B type 1-K	126	42.9	0	32		0	25.3968	0	0
O95149	IID00115	Snurportin-1	360	43.1	22	38		6.11111	10.5556	0	0
P17931	IID00029	Galectin-3	250	44	12	85		4.8	34	0	0
Q01831	IID00164	GTP-binding nuclear protein Ran	940	44.5	35	167	5	3.7234	17.766	0	0
O15151	IID00005	Protein Mdm4	490	44.7	18	40		3.67347	8.16327	0	0
Q13043	IID00168	Serine/threonine-protein kinase 4	487	46	33	16		6.77618	3.28542	0	0
P09012	IID00018	U1 small nuclear ribonucleoprotein A	282	46.1	43	81		15.2482	28.7234	1	0
O95071	IID00191	E3 ubiquitin-protein ligase UBR5	2799	46.6	201	452	13	7.18114	16.1486	0	0
Q9BSI4	IID00180	TERF1-interacting nuclear factor 2	451	47.2	27	26		5.9867	5.76497	0	0
P11940	IID00193	Polyadenylate-binding protein 1	636	48.1	62	38		9.74843	5.97484	1	0
Q9HB71	IID00125	Calcyclin-binding protein	228	48.2	18	0		7.89474	0	0	0
P54274	IID00155	Importin subunit alpha-2	439	48.5	41	41		9.33941	9.33941	0	0
Q96AY2	IID00096	Crossover junction endonuclease EME1	570	48.6	8	43		1.40351	7.54386	0	0
Q14103	IID00075	Heterogeneous nuclear ribonucleoprotein D0	355	49.3	44	131	16	12.3944	36.9014	0	0
P31946	IID00038	14-3-3 protein beta/alpha	246	49.6	20	0		8.13008	0	0	0
Q04724	IID00208	Transducin-like enhancer protein 1	770	49.6	34	106	4	4.41558	13.7662	0	0
P30307	IID00198	M-phase inducer phosphatase 3	473	49.7	15	18		3.17125	3.8055	0	0
Q53HL2	IID00215	Borealin	280	50.7	18	9		6.42857	3.21429	0	0
P20393	IID00033	Nuclear receptor subfamily 1 group D member 1	614	54.1	26	98	5	4.23453	15.9609	1	0
Q92540	IID00090	Protein SMG7	1137	54.4	121	162		10.642	14.248	0	0
Q96EP1	IID00097	E3 ubiquitin-protein ligase CHFR	664	54.4	23	84		3.46386	12.6506	0	0
O14646	IID00003	Chromodomain-helicase-DNA-binding protein 1	1710	56.7	121	307		7.07602	17.9532	0	0
Q01094	IID00064	Transcription factor E2F1	437	58.4	21	94	5	4.80549	21.5103	0	0
P28324	IID00148	ETS domain-containing protein Elk-1	431	59.2	10	56		2.32019	12.993	0	0
Q16236	IID00213	Nuclear factor erythroid 2-related factor 2	605	59.3	13	53		2.14876	8.76033	0	0
P52272	IID00152	Zinc finger protein 36, C3H1 type-like 2	730	59.5	35	115		4.79452	15.7534	0	0
P47974	IID00150	ETS domain-containing protein Elk-4	494	59.5	27	201	19	5.46559	40.6883	1	0
P84103	IID00204	Serine/arginine-rich splicing factor 3	164	59.8	6	71		3.65854	43.2927	0	0
Q14209	IID00171	Transcription factor E2F2	437	65.7	25	84		5.72082	19.222	0	1
Q02548	IID00067	Paired box protein Pax-5	391	65.7	11	53		2.8133	13.555	0	0
P40424	IID00149	Splicing factor U2AF 65 kDa subunit	430	65.8	15	51		3.48837	11.8605	0	0
Q9NQR1	IID00101	N-lysine methyltransferase SETD8	393	66.2	16	48		4.07125	12.2137	0	0
P62314	IID00159	Small nuclear ribonucleoprotein F	119	66.4	0	23		0	19.3277	0	0
Q15648	IID00173	Mediator of RNA polymerase II transcription subunit 1	1581	68.2	62	356		3.92157	22.5174	0	0
P12755	IID00131	Ski oncogene	728	68.3	8	182		1.0989	25	0	0
Q15054	IID00080	DNA polymerase delta subunit 3	466	69.1	23	91		4.93562	19.5279	1	0
Q92793	IID00092	CREB-binding protein	2442	71.3	88	590	1	3.6036	24.1605	0	0
P26367	IID00197	Paired box protein Pax-6	422	71.3	5	60		1.18483	14.218	0	0
Q13625	IID00124	Apoptosis-stimulating of p53 protein 2	1128	71.7	37	108		3.28014	9.57447	0	0
Q16629	IID00214	Serine/arginine-rich splicing factor 7	238	71.8	12	132		5.04202	55.4622	0	0
Q96I25	IID00221	Splicing factor 45	401	72.3	21	49		5.23691	12.2195	0	1
O75362	IID00188	Zinc finger protein 217	1048	72.4	18	24		1.71756	2.29008	0	1
P14678	IID00143	Small nuclear ribonucleoprotein-associated proteins B and B'	240	72.5	5	106		2.08333	44.1667	0	0
Q12830	IID00071	Nucleosome-remodeling factor subunit BPTF	3046	72.6	83	731		2.72489	23.9987	0	0
P62316	IID00160	Small nuclear ribonucleoprotein G	118	72.9	6	14		5.08475	11.8644	0	0
O15169	IID00007	Axin-1	862	73.7	28	90		3.24826	10.4408	0	0
Q13127	IID00169	RE1-silencing transcription factor	1097	74.1	33	124		3.0082	11.3036	0	1
Q12802	IID00210	A-kinase anchor protein 13	2813	75.5	99	260	1	3.51937	9.2428	0	0
Q6W2J9	IID00087	BCL-6 corepressor	1755	76	59	61		3.36182	3.47578	0	0
P19419	IID00146	POU domain, class 2, transcription factor 1	428	77.6	17	99		3.97196	23.1308	0	0
Q9UBK2	IID00103	Peroxisome proliferator-activated receptor gamma coactivator 1-alpha	798	79.1	42	159	6	5.26316	19.9248	0	0
Q12888	IID00123	Tumor suppressor p53-binding protein 1	1972	83.1	82	155		4.15822	7.86004	0	0
Q15788	IID00083	Nuclear receptor coactivator 1	1441	83.6	26	216	6	1.8043	14.9896	0	0
Q15596	IID00082	Nuclear receptor coactivator 2	1464	84.9	83	127	6	5.6694	8.67486	0	0
P15941	IID00195	Mucin-1	1255	85.6	37	67	12	2.94821	5.33865	0	0
O60885	IID00111	Bromodomain-containing protein 4	1362	86.1	48	595	7	3.52423	43.6858	0	1
P18615	IID00030	Negative elongation factor E	380	87.1	11	107		2.89474	28.1579	0	0
Q6VMQ6	IID00216	Activating transcription factor 7-interacting protein 1	1270	87.2	27	183		2.12598	14.4094	0	0
Q01167	IID00065	Forkhead box protein K2	660	88	22	113	6	3.33333	17.1212	0	0
O14745	IID00134	Na(+)/H(+) exchange regulatory cofactor NHE-RF1	358	89.1	7	50		1.95531	13.9665	0	0
P48552	IID00050	Nuclear receptor-interacting protein 1	1158	89.1	39	54		3.36788	4.66321	0	0
P22415	IID00121	Upstream stimulatory factor 1	310	89.7	29	39		9.35484	12.5806	0	0
Q9Y618	IID00109	Nuclear receptor corepressor 2	2525	92.1	78	502		3.08911	19.8812	0	0
Q9NQS7	IID00224	Inner centromere protein	918	92.8	9	311		0.980392	33.878	0	0
O75376	IID00189	Nuclear receptor corepressor 1	2440	96	124	335		5.08197	13.7295	0	0
O00512	IID00002	B-cell CLL/lymphoma 9 protein	1426	100	13	251		0.911641	17.6017	0	0
P16401	IID00028	Histone H1.5	226	100	0	160		0	70.7965	0	0
P62158	IID00056	Calmodulin	149	100	9	0		6.04027	0	0	1
Q92837	IID00093	Proto-oncogene FRAT1	279	100	0	64		0	22.9391	0	0
Q9NSA3	IID00102	Beta-catenin-interacting protein 1	81	100	0	0		0	0	0	0
P08621	IID00138	U1 small nuclear ribonucleoprotein 70 kDa	437	100	18	224	6	4.11899	51.2586	1	0
P09234	IID00139	U1 small nuclear ribonucleoprotein C	159	100	6	90		3.77358	56.6038	0	0
P14653	IID00142	Homeobox protein Hox-B1	301	100	7	52		2.32558	17.2757	0	0
Q05195	IID00165	E3 ubiquitin-protein ligase Mdm2	221	100	0	47		0	21.267	0	0
Q96IZ0	IID00177	PRKC apoptosis WT1 regulator protein	340	100	20	78		5.88235	22.9412	0	0
O15234	IID00185	Protein CASC3	703	100	27	216		3.84068	30.7255	0	0
O60828	IID00187	Polyglutamine-binding protein 1	265	100	0	45		0	16.9811	0	0
Q14469	IID00211	Transcription factor HES-1	280	100	9	59		3.21429	21.0714	0	0
Q15599	IID00212	Na(+)/H(+) exchange regulatory cofactor NHE-RF2	337	100	0	23		0	6.82493	0	0
Q92585	IID00220	Mastermind-like protein 1	1016	100	7	93		0.688976	9.15354	0	0
Q99081	IID00222	Transcription factor 12	682	100	21	93		3.07918	13.6364	0	0
