# Supplementary material for: Sequence Complexity of Amyloidogenic Regions in Intrinsically Disordered Human Proteins
Source: PLoS One. 2014 Mar 3;9(3):e89781. doi: 10.1371/journal.pone.0089781 (PMC3940659; doi:10.1371/journal.pone.0089781)
Supplement: Table S4 — IDEAL nonhuman proteins. Protein name, database IDs and AR/LCR content measured by IUPred are listed. Last two columns in the tables display the number of ARs found within 15 residues from the C- and N- terminal of the protein sequence and these are marked as ‘C’ and ‘N’ column, respectively. (XLSX) [file pone.0089781.s005.xlsx]

## Sheet: IDEAL Nonhuman Proteins
UniProt ID	DisProt ID	Protein name	Sequence length	% Disorderness	AR length (total)	LCR length (total)	Overlaping aa	AR (%)	LCR (%)	N	C
P04631	IID50019	Protein S100-B	92	0	0	16		0	17.3913	0	0
P02638	IID50022	Protein S100-B	92	0	6	16		6.52174	17.3913	1	0
P60670	IID50029	Nuclear protein localization protein 4 homolog	608	0.164474	72	13		11.8421	2.13816	1	0
Q29495	IID50013	Serotonin N-acetyltransferase	207	10.1449	24	0		11.5942	0	0	0
Q9DBG9	IID50015	Tax1-binding protein 3	124	15.3226	11	0		8.87097	0	0	0
Q01853	IID50030	Transitional endoplasmic reticulum ATPase	806	15.3846	57	62		7.07196	7.69231	0	0
P03070	IID90002	Large T antigen	708	16.6667	59	26		8.33333	3.67232	0	0
P52293	IID50009	Importin subunit alpha-2	529	19.6597	67	12		12.6654	2.26843	0	0
Q02821	IID50012	Importin subunit alpha	542	20.2952	95	22	1	17.5277	4.05904	0	1
P14585	IID50027	Protein lin-12	1429	22.7432	76	52	14	5.3184	3.63891	1	0
Q90424	IID50014	B-catenin	780	30.8974	93	13		11.9231	1.66667	0	1
P32776	IID50021	RNA polymerase II transcription factor B subunit 1	642	39.8754	44	36		6.85358	5.60748	2	1
P53044	IID50028	Ubiquitin fusion degradation protein 1	361	39.8892	14	31		3.87812	8.58726	0	0
P04486	IID50018	Tegument protein VP16	490	47.3469	47	61		9.59184	12.449	0	0
P06492	IID50020	Tegument protein VP16	490	47.551	47	61		9.59184	12.449	0	0
Q9JIH2	IID50016	Nuclear pore complex protein Nup50	466	56.4378	18	113		3.86266	24.2489	0	0
P03211	IID90004	Epstein-Barr nuclear antigen 1	641	63.6505	37	453		5.77223	70.6708	0	0
Q9YGY0	IID50017	Axin-1	842	72.6841	34	62		4.038	7.36342	0	0
Q60795	IID50024	Nuclear factor erythroid 2-related factor 2	597	77.2194	20	26		3.35008	4.35511	0	0
O35987	IID50026	NSFL1 cofactor p47	370	79.7297	12	0		3.24324	0	0	0
P70062	IID50010	Transcription factor 7-like 1-A	554	80.8664	6	140		1.08303	25.2708	0	0
P09631	IID50023	Homeobox protein Hox-A9	271	84.5018	19	48	2	7.01107	17.7122	1	0
P27782	IID50006	Lymphoid enhancer-binding factor 1	397	89.4207	6	24		1.51134	6.04534	0	0
Q99N13	IID50025	Histone deacetylase 9	588	92.6871	29	136	10	4.93197	23.1293	0	0
P03255	IID90003	Early E1A 32 kDa protein	289	100	7	33		2.42215	11.4187	0	0
