# Supplementary material for: Sequence Complexity of Amyloidogenic Regions in Intrinsically Disordered Human Proteins
Source: PLoS One. 2014 Mar 3;9(3):e89781. doi: 10.1371/journal.pone.0089781 (PMC3940659; doi:10.1371/journal.pone.0089781)
Supplement: Table S5 — The t-test results for the comparison of different group of proteins. The p-values were obtained using inbuilt program in Microsoft Office Excel. (XLSX) [file pone.0089781.s006.xlsx]

## Sheet: Table S5
Protein groups	DisProt human		DisProt nonhuman		IDEAL human		IDEAL nonhuman
	AR	LCR	AR	LCR	AR	LCR	AR	LCR
PDP (0-30%) vs LDP (71 -100%)	9.81e-15	6.43e-07	6.35e-21	3.64e-08	2.4e-14	1.35e-06	0.005742	0.138917
MDP(31-70%) vs LDP (71 -100%)	2.35e-05	0.012755	2.6e-05	9.44e-05	3.41e-07	0.004994	0.016816	0.456906
PDP (0-30%) vs MDP(31-70%)	0.003768	0.000126	1.35e-05	1.02e-13	0.000479	0.000151	0.410473	0.185949
