# Supplementary material for: Sequence Complexity of Amyloidogenic Regions in Intrinsically Disordered Human Proteins
Source: PLoS One. 2014 Mar 3;9(3):e89781. doi: 10.1371/journal.pone.0089781 (PMC3940659; doi:10.1371/journal.pone.0089781)
Supplement: Table S6 — AR sequences and their positions in DisProt proteins. UniProt and DisProt IDs and the AR/LCR percentages in respective proteins are given. (XLSX) [file pone.0089781.s007.xlsx]

## Sheet: Table S6
UniProt ID	DisProt ID	Position of AR	AR sequence	Protein length	AR (%)	LCR (%)
P27695	DP00007	265-270	TFWTYM	318	1.9	4.1
P50224	DP00011	58-63	LDMIYQ	295	11.5	3.7
		135-141	VAVSYYH
		169-174	YGSWYQ
		186-194	HPVLYLFYE
		206-211	KILEFV
P13569	DP00012	77-91	FFWRFMFYGIFLYLG	1480	18.5	18.2
		118-133	SIAIYLGIGLCLLFIV
		156-162	MFSLIYK
		199-204	HFVWIA
		227-237	LGFLIVLALFQ
		265-270	MIENIQ
		300-333	AYVRYFNSSAFFFSGFFVVFLSVLPYALIKGIIL
		358-363	VQTWYD
		429-437	FFSNFSLLG
		493-498	QFSWIM
		503-513	KENIIFGVSYD
		622-637	GSSYFYGTFSELQNLQ
		860-874	IFVLIWCLVIFLAEV
		878-885	LVVLWLLG
		903-920	YAVIITSTSSYYVFYIYV
		996-1006	QLLLIVIGAIA
		1022-1036	VIVAFIMLRAYFLQT
		1086-1100	TANWFLYLSTLRWFQ
		1105-1121	MIFVIFFIAVTFISILT
		1226-1233	ILENISFS
		1253-1262	LLSAFLRLLN
		1291-1298	QKVFIFSG
		1380-1385	TYQIIR
P01233	DP00013	No AR		145	0	14.5
P46527	DP00018	No AR		198	0	0
P14061	DP00023	3-9	TVVLITG	327	5.5	10.4
		121-125	MLQAF
		179-184	HLSLIE
P10912	DP00033_C001	64-70	IQLFYTR	246	13	8.5
		92-107	NSCYFNSSFTSIWIPY
		226-234	SEVLYVTLP
P78356	DP00054	167-173	YHQFIVE	416	7.5	8.4
		193-198	GVETYM
		272-277	AQLKIM
		360-371	KEVYFMAIIDIL
P27694	DP00061	9-14	AIAAIM	616	7	3.6
		24-31	ILQVINIR
		252-258	NKVYYFS
		466-472	ATVVYLR
		516-524	LSVNIADFQ
		577-582	KVETYN
P19793	DP00062	306-314	NELLIASFS	462	3.3	3.3
		372-377	AIVLFN
P04818	DP00073	36-40	QIQHI	313	12.5	0
		87-93	ELLWFIK
		198-207	LCQFYVVNSE
		209-214	SCQLYQ
		231-241	ALLTYMIAHIT
P03372	DP00074	50-55	AVYNYP	595	6.6	10.8
		58-63	AAYEFN
		225-229	NQCTI
		420-426	GMVEIFD
		457-464	GVYTFLSS
		506-512	QLLLILS
P11387	DP00075	238-243	VKFYYD	765	7.2	23.4
		476-483	AVALYFID
		534-539	SIRYYN
		550-555	NLQLFM
		588-598	VFRTYNASITL
		615-620	KILSYN
		624-629	RAVAIL
		752-757	FAWAID
P01100	DP00078	192-198	KLEFILA	380	1.8	16.1
Q92731-1	DP00079	52-58	AVMNYSI	530	4.7	3.2
		189-193	NQCTI
		372-378	GILEIFD
		437-442	LVWVIA
P61244-2	DP00084_A002	58-64	ATEYIQY	151	4.6	9.9
Q04206	DP00085	224-229	IEVYFT	551	4.2	14.7
		246-254	RQVAIVFRT
		354-361	SLSTINYD
P04637	DP00086	232-237	IHYNYM	393	1.5	6.9
Q14722_2	DP00090	1-6	MQVSIA	401	8.7	0
		42-47	TVAIIA
		114-119	GVNLFD
		181-191	LQLEYVDVVFA
		281-286	ACGIIS
Q08209	DP00092	123-141	GYFSIECVLYLWALKILYP	521	9.6	3.3
		255-263	GCSYFYSYP
		301-317	SLITIFSAPNYLDVYNN
		367-371	NVLNI
P50440	DP00099	169-174	RDILIV	423	4.7	2.6
		306-312	ATFNIIG
		333-339	AGWTIIT
P04350	DP00114	47-54	INVYYNEA	444	9.7	8.1
		337-347	NSSYFVEWIPN
		363-379	MAVTFIGNSTAIQELFK
		394-400	FLHWYTG
P01730	DP00123	407-418	GLLLFIGLGIFF	458	2.6	7.4
Q06787	DP00134	92-97	YVIEYA	632	9.5	5.7
		102-110	TYNEIVTIE
		166-174	YQLVILSIN
		195-200	KLSLIM
		220-225	HEQFIV
		261-266	TFHIYG
		277-282	SFLEFA
		303-308	LIQEIV
		419-424	YHLNYL
P12272	DP000138	No AR		177	0	24.9
O95405-1	DP000141	1-11	MENYFQAEAYN	1425	7	3.1
		168-173	DCNNYN
		283-287	KQENY
		877-882	DICLFS
		953-958	KIVNYV
		974-983	GQSEIVILLQ
		995-1004	IFNHFVQLYR
		1031-1041	GGFLYVTSTYQ
		1199-1207	GASFFVFSG
		1246-1251	KDFTIT
		1312-1317	TEVFFL
		1413-1425	VMELIFYILENIV
Q13426	DP00152	31-36	GFVITL	336	7	0
		81-97	ADVYTFNFSKESCYFFF
P01112	DP00153	20-29	TIQLIQNHFV	189	13.2	4.8
		42-47	KQVVID
		80-88	CVFAINNTK
P29353	DP00154	162-167	YLVRYM	583	3.1	14.1
		272-277	EYVAYV
		346-351	DHQYYN
P54725	DP00156	1-7	MAVTITL	363	14.6	18.2
		193-201	RAVEYLLTG
		277-284	QEQFIQML
		310-315	QMNYIQ
		337-345	VIQAYFACE
		350-363	LAANFLLSQNFDDE
O75324	DP00162	16-36	IVILIAIAALGALILGCWCYL	88	23.9	26.1
P19429	DP00166	No AR		210	0	23.3
P10114	DP00167	75-84	GQGFILVYSL	183	8.7	12.6
		156-161	LFAEIV
Q9NVS9	DP00168	62-67	FAAWFE	261	10	0
		128-135	SLVFYWEP
		191-196	LEQLYQ
		208-213	GYVLYP
P04049	DP00171	118-123	AASLIG	648	9.4	2.9
		236-244	HAFTFNTSS
		372-377	VAVKIL
		404-412	NILLFMGYM
		442-449	MFQLIDIA
		507-513	GSVLWMA
		535-542	GIVLYELM
		554-561	RDQIIFMV
Q16633	DP00172	138-143	SVLTYA	256	2.3	0
O00273-1	DP00173	102-108	GTAWISQ	331	5.1	4.2
		191-200	LLQLYLQALE
Q9NQB0	DP00175	356-361	AFMLYM	619	1	23.4
Q9Y5B0	DP00177	208-213	GIFHFQ	961	3.9	13
		243-258	HVFTFGSRLYAHTIAG
		319-324	KYVYFQ
		635-643	ADVAIIFSG
P11473	DP00184	128-137	QQRIIAILLD	427	6.6	9.6
		267-273	AIEVIML
		351-356	LIEAIQ
		362-366	TLQTY
P00747	DP00191	9-16	LLLLFLKS	810	2.7	6.2
		30-36	GASLFSV
		71-77	QQCVIMA
P20810	DP00196	No AR		708	0	19.8
P62993	DP00210	33-38	DQNWYK	217	17.5	0
		81-86	GAFLIR
		117-129	KYFLWVVKFNSLN
		143-150	NQQIFLRD
		161-165	VQALF
P24592	DP00211	182-187	AQTLYV	240	2.5	22.5
P42768	DP00215	17-22	VQQNIP	501	5.2	34.7
		49-55	VVQLYLA
		102-108	SQLVYST
		123-128	AGLNFA
P07476	DP00221	281-286	GQLKYL	585	1	47
P14635	DP00223	173-178	DIYAYL	433	7.9	7.9
		226-231	TVSIID
		267-278	GDFAFVTDNTYT
		364-373	TLQHYLSYTE
P15884	DP00224	145-152	GSQYYQYS	667	2.1	13.6
		328-333	LASIYS
P05455	DP00229	19-28	HQIEYYFGDF	408	10.3	12.8
		64-69	DFNVIV
		136-142	QVLNIQM
		154-159	IFVVFD
		178-185	TDLLILFK
		271-275	GIILF
Q14449	DP00230	134-140	CQLLILK	540	8.9	5
		253-257	KIYFF
		276-284	HLQFFSEFG
		343-351	GMQLYQNYM
		474-478	TFVLS
		487-491	HFQII
		515-522	QLVEFYQL
P14859	DP00231	43-49	QAQAFLG	743	2.6	43.3
		204-210	AQFIISQ
		423-427	IRVWF
P35611-1	DP00240	161-170	WSQLIYNHIT	737	6.2	13.4
		178-191	EHFLIVPFGLLYSE
		196-201	SLVKIN
		313-322	EAFYYIHNLV
		340-345	NLVLLN
P35612-1	DP00241	166-172	DHFLISP	726	2.6	11.9
		302-307	AFYKIF
		326-331	VENLIL
P23025	DP00243	NA		273	0	25.3
O75365-1	DP00254	116-122	ALALIES	173	7.5	0
		144-149	KQLTYL
Q93096	DP00255	10-15	VEVTYK	173	11	0
		116-122	ALALIEG
		144-149	KQLLYL
P01106-1	DP00260	399-406	ATAYILSV	439	1.8	17.5
Q9Y3R4	DP00261	48-53	HAELIV	380	6.3	6.6
		97-106	TLFLFFIAIP
		290-297	AQWLLYTH
Q16665-1	DP00262	107-114	GDMIYISD	826	7.6	5.6
		219-224	CLVLIC
		274-280	SIYEYYH
		321-328	ATVIYNTK
		336-355	VCVNYVVSGIIQHDLIFSLQ
		442-449	KLQNINLA
		518-523	EYCFYV
P35372-1	DP00272	69-80	TAITIMALYSIV	400	31.5	3
		85-99	LFGNFLVMYVIVRYT
		104-113	ATNIYIFNLA
		126-132	QSVNYLM
		147-161	SIDYYNMFTSIFTLC
		191-201	VCNWILSSAIG
		236-259	ICVFIFAFIMPVLIITVCYGLMIL
		288-311	VAVFIVCWTPIHIYVIIKALVTIP
		334-341	NPVLYAFL
P02458-2	DP00274	1409-1414	KALLIQ	1487	0.4	5.2
Q04656-1	DP00282	8-13	NSVTIS	1500	11.2	3.1
		48-53	ATIIYD
		125-131	VAVTIIP
		279-284	ATFIID
		317-322	AIVKYN
		379-384	TVINID
		528-533	AEVRYN
		655-663	LVSLFFCIP
		726-737	FGGWYFYIQAYK
		746-771	MDVLIVLATTIAFAYSLIILLVAMYE
		786-794	MLFVFIALG
		946-951	VFVSIA
		953-972	LLVWIVIGFLNFEIVETYFP
		1072-1077	KILAIV
		1133-1138	NNWNIE
		1224-1229	GLIAIA
		1330-1336	DVVLIRN
		1360-1371	VFALIYNLVGIP
		1455-1460	RIVNYS
P10415	DP00297	146-154	RIVAFFEFG	239	10.9	20.5
		172-182	NIALWMTEYLN
		198-203	FVELYG
Q07817	DP00298	139-147	RIVAFFSFG	233	6.4	0
		191-196	FVELYG
P31751	DP00304	185-190	KEVIIA	481	4.4	0
		358-364	LFELILM
		408-415	FFLSINWQ
P43155-1	DP00305	113-119	PVVIYSS	626	9.3	0
		170-179	MNQYYQILSS
		208-219	NYQFFELDVYHS
		226-231	ADQIFV
		326-332	TLQFIVA
		437-446	LQLAYYRIYG
		588-593	SLSAYN
Q07108	DP00306	47-67	NVVFITILIIALIALSVGQYN	199	22.6	5.5
		70-75	GQYTFS
		161-167	FNNWFNV
		189-199	NLYWICNKPYK
P51946	DP00307	147-160	ELLLIQQLNFHLIV	323	6.5	4.6
		203-209	AYLLYTP
P06132	DP00308	79-88	DAAIIFSDIL	367	6	7.4
		134-140	VFQAITL
		213-217	ALQLF
P00533-1	DP00309	65-83	LEITYVQRNYDLSFLKTIQ	1210	8.4	0
		87-96	GYVLIALNTV
		103-118	NLQIIRGNMYYENSYA
		121-126	VLSNYD
		139-145	NLQEILH
		403-411	GFLLIQAWP
		459-464	GDVIIS
		471-478	YANTINWK
		606-611	LVWKYA
		785-791	TVQLITQ
		993-999	TDSNFYR
P62495	DP00310	34-39	MISLII	437	13.5	0
		92-101	GLVVYCGTIV
		121-126	NTSLYL
		145-152	KFGFIVID
		209-216	AVQLFISG
		315-325	GAVEILIVYEN
		374-383	LLEWFANNYK
P24071-1	DP00311	193-198	CYGWYN	287	5.9	5.2
		240-250	ALLAILVENWH
P36888	DP00312	13-26	LLVVFSAMIFGTIT	993	16.6	1.4
		34-39	KCVLIN
		140-147	EYLLFIQS
		162-168	NTLLYTL
		181-187	ALVCISE
		243-248	RLFTID
		312-320	ILFAFVSSV
		340-345	ALVTIV
		513-518	KCCAYN
		541-562	NISFYATIGVCLLFIVVLTLLI
		587-595	NEYFYVDFR
		687-703	IYLIFEYCCYGDLLNYL
		722-727	NFSFYP
		789-794	LCFAYQ
		838-843	SDSNYV
		877-884	LLWEIFSL
		894-903	VDANFYKLIQ
		917-928	EIYIIMQSCWAF
P32455	DP00313	39-46	VVVAIVGL	592	15.7	5.2
		111-135	NDSWIFALAVLLSSTFVYNSIGTIN
		139-148	MDQLYYVTEL
		170-183	DFVSFFPDFVWTLR
		269-276	FCSYIFSN
		296-305	LVLTYVNAIS
		410-416	LLQVIFS
		423-427	KAGIY
		460-465	ILQTYL
Q9UJY5-1	DP00314	116-124	LELLYSWTV	639	5.2	14.4
		165-170	KNVIFE
		290-295	VINLYK
		525-530	ILFHFA
		617-622	GDQTYN
O43464-1	DP00315	145-151	SQYNFIA	458	10	11.1
		160-164	AVVYI
		189-197	ADGLIVTNA
		266-271	LQNTIT
		291-296	NVEYIQ
		412-417	VILAIG
		447-452	TLTLYV
P08581-1	DP00317	12-19	LVLLFTLV	1390	8.8	3
		66-74	ATNYIYVLN
		191-206	RFINFFVGNTINSSYF
		256-264	NNFIYFLTV
		312-322	EVFNILQAAYV
		373-378	FFNKIV
		448-456	GDLTIANLG
		635-642	NMSIIISN
		831-836	FDLIYV
		937-954	GVVSISTALLLLLGFFLW
		1076-1083	LIVHFNEV
		1126-1131	TEGIIM
		1270-1277	GVVLWELM
Q8WUM0	DP00318	103-110	DQLTINID	1156	13.2	5.3
		124-134	IIWKIALSPIT
		351-362	GLVILAAAWHSA
		366-376	CLIYYSLITIE
		416-427	TAYLYNESAVYV
		469-475	GLVSITS
		593-598	TSLIIL
		666-673	TAILIALN
		686-693	ADVFFREV
		722-732	AEVVINVNNIL
		805-810	LVALID
		854-860	GQYLWAA
		893-905	ADQNFSDFLFRWY
		924-931	QLANFLQA
		1031-1036	LIGLYI
		1097-1105	KDSIFVKIL
		1147-1156	NYEYYVQGQI
O15350-1	DP00319	63-69	AQFNLLS	636	8.8	4.4
		127-132	FEVTFQ
		140-145	ATWTYS
		250-257	TTILYNFM
		271-277	ILIIITL
		504-512	NCIEYFTSQ
		514-526	LQSIYHLQNLTIE
P05121	DP00320	117-122	TDAIFV	402	9.7	7.2
		155-160	ARFIIN
		189-195	VNALYFN
		229-236	NKFNYTEF
		278-283	SAQLIS
		391-396	GTVLFM
Q9UM07	DP00321	92-98	VQISYYG	663	4.8	3.6
		105-117	KALLYLTAVEISL
		310-315	ACSIFE
		632-637	DFFTYH
P11309-2	DP00322	115-119	SFVLI	313	7.4	0
		223-234	AAVWSLGILLYD
		251-256	GQVFFR
O75469-1	DP00323	260-265	VISYFR	434	7.8	0
		367-378	EQFAITLKSYIE
		389-394	LFLKIM
		425-434	MQELFGITGS
P09651-1	DP00324	57-64	GFVTYATV	371	6.7	43.7
		148-153	AFVTFD
		313-318	DFGNYN
		343-347	GGQYF
O14832	DP00327	42-49	QQFQYTLD	338	7.7	0
		102-112	RDVTISKSEYA
		176-182	QDLHYFP
Q00987-1	DP00334	51-63	KEVLFYLGQYIMT	491	4.1	10.6
		485-491	IVLTYFP
Q8N726-1	DP00336	No AR		173	0	45.7
B0B1U2	DP00338	21-35	ILFLIMLVLVLFGYG	354	11.3	3.7
		98-106	GTFNIDILN
		119-134	TVFAIKKYVAFLKLFL
		261-271	GDFYYMGAFFG
P16442	DP00339	21-35	ILFLIMLVLVLFGYG	354	14.4	7.1
		98-106	GTFNIDILN
		119-134	TVFAIKKYVAFLKLFL
		261-271	GDFYYLGGFFG
Q9Y6Q9-3	DP00343	48-54	LAELISA	1412	3.5	11.4
		122-128	DGFLFVV
		156-160	SVYNI
		276-281	KVVNID
		486-491	NQQNIM
		535-541	ALQAISE
		904-909	SQENYG
		1341-1346	AASIYQ
P02649	DP00355	8-13	LLVTFL	317	1.9	7.9
Q99967-1	DP00356	120-125	NNQYFN	270	2.2	25.2
Q15185	DP00358	27-32	VNVNFE	160	3.8	5.6
O14576-1	DP00360	229-235	EFLIFFD	645	5.7	6.1
		364-368	QIVLW
		403-409	AHNLITV
		451-456	DVNNFV
		571-576	ASVAIE
		601-606	RIWVYD
Q16222-1	DP00363	30-35	QVELYA	552	12.3	3.6
		44-57	ELNFFFQKAIEGFN
		160-165	IPWYIM
		189-196	ENVIFFQQ
		231-236	AAQNIV
		300-305	QVVEYS
		324-338	NAGNIANHFFTVPFL
		391-397	KFVVYEV
Q16222-2	DP00363_A002	30-35	QVELYA	505	13. 5	1.7
		44-57	ELNFFFQKAIEGFN
		160-165	IPWYIM
		189-196	ENVIFFQQ
		231-236	AAQNIV
		300-305	QVVEYS
		324-338	NAGNIANHFFTVPFL
		391-397	KFVVYEV
Q15382	DP00364	81-87	YILVYSV	184	3.8	0
P53041	DP00365	61-67	NAIYYGN	499	5.6	3.6
		249-257	DLLNIFELN
		327-332	MYELFS
		346-351	GKVLIM
Q9H2S9-1	DP00376	No AR		585	0	1.7
P08047	DP00378	13-18	AVVKIE	785	6.8	28.3
		106-112	GWQIISS
		203-208	QIQIIP
		211-217	NQQIITN
		221-226	GGNIIA
		282-287	QAVTIS
		397-402	QQILIQ
		528-536	GLQTINLSA
P35869	DP00381	6-11	ANITYA	848	12	7.7
		133-146	ALVFYASSTIQDYL
		199-204	TVVCYN
		262-269	QLALFAIA
		328-333	ADMLYC
		466-471	SIYLYP
		481-490	FENNFFNESM
		580-585	EILTYV
		650-663	MFENWNSNQFVPFN
		697-703	TQNFISC
		794-803	GQQAFLNKFQ
		814-822	ELNNINNTQ
P05091	DP00383	20-26	NQIFINN	500	11.6	3
		149-154	DFFSYT
		199-209	LTALYVANLIK
		216-221	GVVNIV
		291-299	HFALFFNQG
		353-360	ILGYINTG
		481-491	GLQAYTEVKTV
P49841-1	DP0385	113-118	RYFFYS	420	14	6.7
		153-176	LPVIYVKLYMYQLFRSLAYIHSFG
		213-222	NVSYICSRYY
		265-271	QLVEIIK
		358-369	ALFNFTTQELSS
P02647	DP00386_C001	No AR		242	0	11.2
Q09161	DP00392	31-35	LESLI	790	14.7	5.1
		94-105	NARNYNFGGEFV
		117-131	KANNYNEAVYLVRFL
		148-153	MFENFV
		169-177	YVYAFLSSL
		352-361	VEVIFAELFQ
		413-418	FINWFS
		420-429	HLSNFQFRWS
		516-522	EIFSILK
		619-627	VANWIFSSE
		636-641	FVWEIL
		709-722	LFLVIFQRFIMILT
		747-753	LQQIFLQ
O00204	DP00404	62-69	DIFIITYP	365	8.5	12.1
		76-83	MIEIICLI
		140-145	AKVIYM
		203-211	DNFLFITYE
O00204-2	DP00404_A002	47-54	DIFIITYP	350	8.9	12.6
		61-68	MIEIICLI
		125-130	AKVIYM
		188-196	DNFLFITYE
Q04637	DP00406	101-106	GAYYIP	1599	6	23.6
		583-588	NAENIQ
		619-627	GFQFIFASM
		784-789	TQLAID
		811-816	FSVAYA
		955-962	MDQYFNQM
		1081-1086	NNQLFA
		1273-1278	SLLFIF
		1312-1323	TAQYYQGLYEIL
		1335-1344	HVWLYLAELV
		1522-1536	LQALYALQALVVTLE
		1584-1589	AFFKWL
P63000-1	DP00408	17-29	TCLLISYTTNAFP	192	15.1	8.3
		76-85	DVFLICFSLV
		150-155	GAVKYL
P78504	DP00418	177-182	AHFEYQ	1218	5	2.1
		257-262	WQGLYC
		295-300	KDLNYC
		431-436	IASYYC
		800-805	GDNWYR
		950-955	SDSYYQ
		961-966	ITFTFN
		995-1001	EYSIYIA
		1078-1084	TVAWICC
		1087-1091	TAFYW
P53350	DP00428	123-132	NDFVFVVLEL	603	6.5	9.5
		278-283	AASLIQ
		432-437	VGVLFN
		477-486	TLLKYFRNYM
		530-536	VQINFFQ
P43351	DP00437	62-66	KVCYI	418	4.3	9.1
		106-111	GVCAFV
		387-393	DLQTYSA
Q14191	DP00443	219-230	AGFIIYRNLEIL	1432	4.7	3.5
		289-294	SENLYS
		661-666	GITLIA
		818-825	VIATIAFG
		845-852	MESYYQEI
		1058-1063	SQSLIL
		1153-1158	QIVLYG
		1259-1267	MAITYSLFQ
		1407-1412	LPVWFA
P02489	DP00444	1-6	MDVTIQ	173	8.1	0
		70-77	KFVIFLDV
P02511	DP00445	No AR		175	0	0
Q9Y613	DP00448	176-181	YQSYIL	1164	7.9	11.1
		186-191	QLMLFV
		204-211	IQWLYTLC
		225-233	LLLVFVEYS
		258-264	NLVSILE
		273-282	LLVYTVTLIN
		326-332	QLVLYEN
		701-709	NAINIGLTT
		719-724	ALLNFD
		782-789	QLWAFKLD
		826-832	AVGNFLN
		956-964	AFLLYLGYT
Q9Y3D6	DP00457	34-43	TQFEYAWCLV	152	14.5	15.8
		72-83	DYVFYLAVGNYR
Q07960	DP00459	120-126	YTLLYLH	439	8.9	5.9
		156-161	KALYIV
		187-193	FYVNYLS
		265-271	ETVAYLQ
		293-298	VQQKYN
		340-345	GFLNID
Q92838	DP00460	39-51	SCLLFLGFFGLSL	391	11	41.2
		134-139	ALLNFF
		299-322	GTYFIYSQVEVYYINFTDFASYEV
Q92838-3	DP00460_A003	39-51	SCLLFLGFFGLSL	389	10.5	41.4
		134-139	ALLNFF
		299-320	GTYFIYSQVYYINFTDFASYEV
Q13485	DP00464	54-64	LDSLITAITTN	552	5.3	8.3
		70-75	KCVTIQ
		178-183	SIQTIQ
		409-414	VQSYYL
P04156	DP00466	8-17	MLVLFVATWS	253	19.4	38.7
		171-176	NQNNFV
		178-185	DCVNITIK
		222-227	SQAYYQ
		231-235	SMVLF
		240-253	VILLISFLIFLIVG
Q01484	DP00467	46-51	KVVEYL	1839	6.1	20.9
		177-183	QAVAILL
		416-429	LLVKYGASIQAITE
		442-453	GHLNIVLLLLQN
		647-652	TLLNYG
		742-749	KMVNFLLK
		796-801	TALAIA
		967-974	GFLVIFMV
		1265-1270	RFWLID
		1296-1301	KFVVFA
		1327-1332	QQENFA
		1366-1376	HIFSFFAFKEN
		1454-1459	RLAYIA
		1650-1659	YQQEYFVTTP
P25963	DP00468	99-111	GDLAFLNFQNNLQ	317	9.2	6.6
		117-132	LAVITNQPEIAEALLG
Q49AN0	DP00473	51-69	RCVYILDPWFAASSSVGIN	593	6.2	6.8
		172-177	FQAIIS
		249-253	WVANY
		312-318	REFFYTA
Q9UBE0	DP00485	78-83	AQFLIR	346	5.5	4.6
		310-315	LAQEIV
		326-332	NNFFFFD
Q9UBT2	DP00486	59-63	RQFLF	640	9.8	8.4
		80-85	VLQFYP
		88-98	NIVAYHDSIMN
		101-112	YNVEFFRQFILV
		394-406	IAGLIVLEGLKIL
		487-493	GTILISS
		526-534	YTLLINILH
P10275-1	DP00492	23-34	FQNLFQSVREVI	919	4.8	16.4
		342-347	TLSLYK
		809-817	ALLLFSIIP
		874-883	HQFTFDLLIK
		895-901	MAEIISV
Q6IBA2	DP00501	No AR		127	0	27.6
P11912-1	DP00502	14-27	TIFLLFLLSAVYLG	226	13.3	0
		89-95	GTLIIQN
		147-155	AEGIILLFC
P40259-1	DP00503	158-180	KDGIIMIQTLLIILFIIVPIFLL	229	10	6.6
P52434	DP00504	41-49	LDVNIQIYP	150	10	0
		114-119	AYVSYG
P04234	DP00505	104-126	VAGIIVTDVIATLLLALGVFCFA	171	13.5	0
P07766	DP00506	107-113	DANFYLY	207	6.8	13
		145-151	LLLVYYW
P09693	DP00508	7-23	LAVLILAIILLQGTLAQ	182	28	6
		97-102	LQVYYR
		116-138	SGFLFAEIVSIFVLAVGVYFIAG
		156-160	NDQLY
P30273	DP00509	23-44	QLCYILDAILFLYGIVLTLLYC	86	25.6	18.6
P02768-1	DP00515	9-18	LLFLFSSAYS	609	6.6
		45-57	ALVLIAFAQYLQQ
		177-182	ELLFFA
		352-357	GMFLYE
		574-578	DFAAF
P52179-1	DP00517	86-91	AASAYD	1685	7.8	8.6
		162-172	AAAYIAQRNLL
		440-446	EIQWYRN
		492-497	QYSAYV
		523-530	KDYIIISW
		622-627	TGQIIV
		668-673	GIMYFV
		768-777	LVGYYIEASV
		804-810	GQSYIFR
		818-823	GLSEYS
		965-973	ITGYYVNYR
		1250-1255	LAVEIL
		1273-1282	AKVNYIFNEK
		1359-1368	HFVEYLSWEV
		1474-1485	GIQLYSFVTYYV
		1580-1585	DVVTIQ
		1629-1634	AYFTIN
P25054-1	DP00519	155-167	KDWYYAQLQNLTK	2843	4.3	15.5
		471-480	GLQAIAELLQ
		540-560	LQQVIASVLRNLSWRADVNSK
		591-596	ALWNLS
		611-617	GALAFLV
		628-634	TLAIIES
		738-743	KDANIM
		792-800	KQSLYGDYV
		1255-1263	NQETIQTYC
		1350-1356	KAVEFSS
		1950-1964	KLQNFAIENTPVCFS
		2641-2646	KTLIYQ
		2782-2786	TPFNY
Q969F2-1	DP00520	25-30	VASAYA	451	6.4	12.2
		124-132	QEWTFTLYD
		252-258	GIENYTS
		351-357	KAFSYYL
O43236-1	DP00537	89-94	NQQYFC	478	5	4.6
		254-262	HCCLYFISP
		280-288	QRVNIVPIL
Q14061	DP00543	No AR		63	0
Q9NZ94-1	DP00553	24-32	LTLWFLSLA	848	15	9.2
		119-135	LPVWFTANLDIVATYIQ
		143-148	YLNVYV
		202-212	VMVYIHGGSYM
		230-238	VIVITLNYR
		271-275	NIAFF
		321-335	WAVNYQPVKYTSLLA
		432-442	SVSNFVDNLYG
		474-480	LVALFTD
		502-508	YFYAFYH
		599-607	RDQLYLHIG
		708-713	LSVTIA
		716-730	ASLLFLNVLAFAALY
Q9C000-1	DP00554	153-158	ASLLYQ	1473	5.2	6.8
		362-369	QHVFYFSC
		380-385	LAELIG
		452-458	ASFLITA
		463-468	LQNLIP
		626-636	FQEFFAAMSYV
		783-790	MVVLFRWV
		795-803	AYWQILFSV
		1247-1254	TFHLYLIP
		1319-1325	LFSEFYV
P49354-1	DP00558	87-92	VVQIIY	379	13.7	13.7
		127-136	NAANYTVWHF
		206-214	RQWVIQEFK
		238-248	NQRYFVISNTT
		275-280	SAWNYL
		310-319	YLIAFLVDIY
Q9Y296	DP00562	3-8	IFSVYV	219	20.6	0
		13-23	GGLIYQLDSYA
		47-52	VLVAFG
		62-67	AVLAIN
		117-122	SLFAIG
		172-181	KIYEIYSDFA
Q66SS1	DP00568	254-258	IQVWF	422	1.2	14.2
Q96IH6	DP00569	11-16	IISEIN	347	5.2	20.5
		301-306	VFSLIL
		335-340	GALLYG
P09132	DP00570	15-23	FICIYPAYL	144	6.3	6.3
P39900	DP00571	2-13	KFLLILLLQATA	470	15.5	0
		28-33	NNVLFG
		117-122	RINNYT
		138-143	FQVWSN
		209-221	GTNLFLTAVHEIG
		317-323	SVNLISS
		351-357	KYWLISN
		430-445	DAVFYSKNKYYYFFQG
P11831	DP00574	72-78	AGALYSG	508	5.7	28.7
		244-253	TDLTYQVSES
		413-418	HAVMYA
		430-435	VLNAFS
P54252-1	DP00576	73-82	GFFSIQVISN	376	18.9	7.2
		88-97	GLELILFNSP
		112-117	FICNYK
		127-134	GKQWFNLN
		147-154	YLALFLAQ
		159-164	GYSIFV
		354-376	TFTLYLTYELHVIFALHYSSFPL
P11233	DP00581	32-37	LQFMYD	206	7.3	7.3
		149-157	WNVNYVETS
Q13573	DP00608	84-90	NALAIQV	536	6.3	6.5
		184-191	QGVAFNSG
		276-294	QTVHINENFAKLAEALYIA
P30291	DP00611	231-239	PQVNINPFT	646	2.3	14.2
		488-493	LQENYT
P02788	DP00616	6-13	LVLLFLGA	710	10.6	6.2
		80-86	GGFIYEA
		223-230	GDVAFIRE
		285-290	AIWNLL
		304-309	KFQLFG
		416-421	GYVYTA
		486-499	AGWNIPMGLLFNQT
		559-564	GDVAFV
		649-654	KFCLFQ
		658-665	KNLLFNDN
P00736	DP00621	1-13	MWLLYLLVPALFC	705	12.3	0
		133-139	GFLAYYQ
		254-267	QLQIYANGKNIGEF
		283-290	VDLLFFTD
		331-338	RDYFIATC
		341-347	GYQLIEG
		401-406	RIQYYC
		477-482	WQVFTN
		493-498	GDRWIL
		683-694	GYGFYTKVLNYV
P35638	DP00624	No AR		169	0	9.5
P15309-1	DP00628	16-27	LGFLFLLFFWLD	386	11.1	9.3
		100-104	EQVYI
		128-133	GVSIWN
		151-157	DQLLYLP
		243-248	LLSLYG
		315-321	LTELYFE
Q01844	DP00632	17-23	GYSAYTA	656	10.7	59
		48-71	TDVSYTQAQTTATYGQTAYATSYG
		114-119	AQSAYG
		166-171	GQSNYS
		210-215	QQNTYG
		360-365	NSAIYV
		397-402	MIHIYL
		530-538	GNQNFAWRT
Q09472	DP00633	114-121	GLGLINSM	2414	2.7	24.3
		587-591	LVQAI
		607-612	NLVAYA
		1127-1132	NAWLYN
		1359-1364	ALFAFE
		1420-1425	GYLEYV
		1463-1468	LQEWYK
		1592-1602	KEVFFVIRLIA
		1944-1948	HVQIF
		2256-2261	SLQAYQ
P01270	DP00637	No AR		115	0	0
P51671	DP00641	5-18	AALLWLLLIAAAFS	97	14.4	12.4
P31025	DP00647	102-107	HVAYII	176	7.4	8
		114-120	HYIFYCE
P00441	DP00652	15-23	VQGIINFEQ	154	5.8
P32004-1	DP00666	190-201	NGNLYFANVLTS	1257	6	2.2
		414-422	LANAYIYVV
		504-509	NNVTIM
		848-854	YNVTYWR
		907-912	SEFTFS
		964-968	GQLSF
		1027-1037	AGENYSVVSWV
		1066-1076	QYVSYNQSSYT
		1135-1142	LVLLILCF
Q29983	DP00670	131-136	QHFYYD	383	4.7	7.3
		316-327	AAAAIFVIIIFY
Q92886	DP00672	134-148	LRFAYNYIWALAETL	237	6.3	30.4
P11171	DP00678	280-288	WNFTFNVKF	864	2.6	8.6
		656-662	GENIYIR
		735-740	QTVTIS
P18754	DP00691	86-92	GQVYSFG	421	3.1	10.2
		249-254	AYFTFA
Q9Y258	DP00696	60-64	RAVIF	94	5.3	18.1
P46937	DP00702	65-72	LEALFNAV	504	3	15.1
		244-250	GEIYYIN
P24522	DP00704	77-82	LIQAFC	165	7.3
		85-90	NDINIL
Q15517	DP00706	64-69	GFSSYS	529	2. 5	53.1
		113-119	SQVSYSS
Q9UER7	DP00707	4-8	ANSII	740	6	21.2
		104-110	EFCNILS
		123-130	LYVYINEL
		194-203	LLALYVAEIR
		330-337	LDLIYNFG
		375-380	VISKYA
P02545	DP00716_C001	493-499	QVVTIWA	646	1.1	25.1
Q13569	DP00719	13-27	QAQAFYTFPFQQLMA	410	10.2	15.4
		126-140	DILTFNLDIVIIGIN
		234-239	IYEIFS
		311-316	VQYTFD
P04150	DP00030	308-313	GANIIG	777	5.8	6.8
		451-456	GQHNYL
		541-549	PEVLYAGYD
		656-661	LQVSYE
		731-741	NLLNYCFQTFL
		753-759	LAEIITN
P61244	DP00084	67-73	ATEYIQY	160	4.4	9.4
P10163	DP00119	28-33	SLFLIS	310	2	91.9
P22531	DP00130	No AR		72	0	90.3
P20963-1	DP00200	37-53	GILFIYGVILTALFLRV	164	19.5	0
		68-76	QNQLYNELN
		107-112	QEGLYN
P02686	DP00236	No AR		304	0	0
P38398	DP00238	11-16	VQNVIN	1863	3.3	5.5
		176-182	TSVYIEL
		478-494	TENLIIGAFVTEPQIIQ
		921-927	QTVNITA
		1272-1277	NQVILA
		1712-1724	WVVSYFWVTQSIK
		1841-1846	SVALYQ
P40337	DP00287	72-76	SQVIF	213	8	22.5
		147-158	IFANITLPVYTL
P27797	DP00333	126-133	SEYNIMFG	417	11.5	20.6
		144-151	VHVIFNYK
		153-158	KNVLIN
		171-175	LYTLI
		304-312	SIYAYDNFG
		328-339	DNFLITNDEAYA
P52298-1	DP00393	46-61	NLSFYTTEEQIYELFS	156	14.1	0
		84-89	CFVEYY
Q96T21	DP00420	100-106	TQNVYSV	854	4.8	7.7
		109-114	SQYLYN
		180-189	HLSIYAENSL
		690-695	KCVIIS
		748-753	GIFSYD
		827-832	HLEAYS
P50542-3	DP00472	141-146	SQEFIS	631	8.1	1.7
		244-250	AAEFIQQ
		346-352	AVLLFEA
		456-469	SDSLFLEVKELFLA
		486-494	LGVLFNLSG
		513-520	DYLLWNKL
Q76LA1	DP00511	50-57	GTNYFIKV	98	14.3	0
		81-86	TLSNYQ
P51608	DP00539	121-126	DVYLIN	486	2.9	34.8
		135-142	KVELIAYF
P16860	DP00551	12-22	LLLLFLHLAFL	134	12. 7	9.7
		992-97	KMVLYT
Q16595	DP00607	No AR		210	0	10
O43521-2	DP00643-A002	63-70	AFNHYLSA	138	24.6	10.9
		98-104	EFNAYYA
		108-113	FLNNYQ
		126-138	LLRYIVRLVWRMH
Q99801	DP00683	27-35	TSFLIQDIL	234	14.5	30.3
		166-174	TQVKIWFQN
		210-225	LVSVYNSYPYYPYLYC
Q9Y3M2	DP00709	56-62	NGQWIAE	126	5.6	18.3
P37231-2	DP00718_A001	219-224	YDSYIK	477	13.8	2.9
		246-251	PFVIYD
		292-297	AVQEIT
		322-329	VHEIIYTM
		337-343	DGVLISE
		370-378	FAVKFNALE
		382-395	SDLAIFIAVIILSG
		468-477	LLQEIYKDLY
